# Supplementary material for: 5-(2,4-Dichloro­phen­oxy)-1,3-dimethyl-1H-pyrazole-4-carbaldehyde
Source: Acta Crystallogr Sect E Struct Rep Online. 2011 Nov 5;67(Pt 12):o3194. doi: 10.1107/S1600536811045831 (PMC3238861; doi:10.1107/S1600536811045831)
Supplement: Supplementary file 2 [file e-67-o3194-Isup2.hkl]

# 
# h,k,l, Fc-squared, Fo-squared, sigma(Fo-squared) and status flag 
# 
data_I
_shelx_title ' shelx in P-1' 
_shelx_refln_list_code          4 
_shelx_F_calc_maximum      100.53 
_exptl_crystal_F_000       292.00 
_reflns_d_resolution_high  0.7597 
 
loop_ 
 _symmetry_equiv_pos_as_xyz 
 'x, y, z' 
 '-x, -y, -z' 
 
_cell_length_a     8.0180 
_cell_length_b     8.5051 
_cell_length_c    10.3646 
_cell_angle_alpha  74.562 
_cell_angle_beta   83.960 
_cell_angle_gamma  67.300 
 
_shelx_F_squared_multiplier     1.000 
 
loop_ 
 _refln_index_h 
 _refln_index_k 
 _refln_index_l 
 _refln_F_squared_calc 
 _refln_F_squared_meas 
 _refln_F_squared_sigma 
 _refln_observed_status 
   1   0   0       32.42       28.61      0.40 o 
   2   0   0      174.55      164.23      1.87 o 
   3   0   0        3.71        2.97      0.17 o 
   4   0   0      219.85      212.25      1.70 o 
   5   0   0     1086.61     1099.22      4.91 o 
   6   0   0        0.77        0.25      0.11 o 
   7   0   0       63.33       56.92      2.62 o 
   8   0   0      494.83      485.38     11.44 o 
   9   0   0       30.80       21.58      4.42 o 
  -9   1   0        8.10        3.13      0.65 o 
  -8   1   0       13.05       10.36      2.59 o 
  -7   1   0       66.95       60.34      4.21 o 
  -6   1   0        9.76       10.36      2.27 o 
  -5   1   0       22.13       19.12      0.96 o 
  -4   1   0      298.85      268.01      3.35 o 
  -3   1   0       31.76       16.16      0.65 o 
  -2   1   0     1629.88     1410.28     72.90 o 
  -1   1   0     1585.51     1319.72     62.09 o 
   0   1   0      197.67      190.10      3.07 o 
   1   1   0      651.24      583.37      4.10 o 
   2   1   0       98.32       91.94      3.09 o 
   3   1   0        0.05        1.98      0.31 o 
   4   1   0       17.35       25.95      0.85 o 
   5   1   0      203.14      172.75      4.65 o 
   6   1   0      116.28      134.77     14.35 o 
   7   1   0        7.90        6.17      0.98 o 
   8   1   0       67.72       62.59      1.50 o 
   9   1   0       18.78       14.46      3.67 o 
  10   1   0      110.34       64.30     12.51 o 
  -8   2   0      167.26       92.78      4.53 o 
  -7   2   0      237.95      254.40      6.47 o 
  -6   2   0       13.93        9.19      0.99 o 
  -5   2   0      184.30      170.44      7.46 o 
  -4   2   0       13.71       13.36      0.65 o 
  -3   2   0      566.86      593.77     14.68 o 
  -2   2   0      454.86      413.56      9.71 o 
  -1   2   0       98.99      101.14      3.72 o 
   0   2   0     7923.94     6934.72    152.70 o 
   1   2   0      436.58      401.88      9.67 o 
   2   2   0     2756.72     2643.56     13.97 o 
   3   2   0     1313.85     1282.20      5.39 o 
   4   2   0      405.62      364.50     14.51 o 
   5   2   0       86.45      102.78      1.24 o 
   6   2   0        6.83        8.89      0.86 o 
   7   2   0      791.41      848.74     34.79 o 
   8   2   0       33.73       41.56      7.93 o 
   9   2   0        7.50        4.85      1.08 o 
  10   2   0       84.38       76.81      6.80 o 
  -7   3   0       60.32       35.93      2.70 o 
  -6   3   0        9.97        6.18      0.76 o 
  -5   3   0      130.79      157.70      3.18 o 
  -4   3   0        7.49        5.89      0.75 o 
  -3   3   0      124.95      109.84      3.34 o 
  -2   3   0        3.92        3.26      0.68 o 
  -1   3   0        0.30        0.28      0.08 o 
   0   3   0     1718.61     1637.84     22.71 o 
   1   3   0      169.34      151.87      2.31 o 
   2   3   0      304.71      295.86      2.64 o 
   3   3   0      345.62      355.52      4.83 o 
   4   3   0      306.80      339.15      2.17 o 
   5   3   0      895.58      865.48     34.85 o 
   6   3   0       16.43       15.75      2.54 o 
   7   3   0        6.88        5.85      0.86 o 
   8   3   0      111.76      134.94     14.78 o 
   9   3   0        2.36        1.85      0.41 o 
  10   3   0      202.06      196.46     10.90 o 
  -6   4   0        2.46        1.29      0.76 o 
  -5   4   0        0.60        0.60      0.17 o 
  -4   4   0      864.17      788.56    128.97 o 
  -3   4   0        4.28        2.24      1.05 o 
  -2   4   0      178.67      123.50     31.54 o 
  -1   4   0      163.53      178.30      8.09 o 
   0   4   0      579.48      607.56     15.54 o 
   1   4   0      805.16      798.46     35.58 o 
   2   4   0      111.69      106.70      3.15 o 
   3   4   0      637.27      613.53     19.31 o 
   4   4   0        5.85        6.38      1.51 o 
   5   4   0       62.71       46.49      1.29 o 
   6   4   0       12.94        8.70      2.27 o 
   7   4   0       83.76       75.64      2.05 o 
   8   4   0       60.53       57.29      5.23 o 
   9   4   0        7.82        5.27      1.83 o 
  10   4   0       93.98       96.45      8.42 o 
  -6   5   0       10.43        5.29      1.40 o 
  -5   5   0      142.90      148.45      5.83 o 
  -4   5   0        2.41        0.86      0.65 o 
  -3   5   0       15.36       14.87      1.18 o 
  -2   5   0       49.87       49.79      1.67 o 
  -1   5   0      138.08      146.94      1.83 o 
   0   5   0      467.38      501.71     11.81 o 
   1   5   0       15.50       18.54      0.90 o 
   2   5   0      186.93      170.23      5.73 o 
   3   5   0      565.33      554.97     19.45 o 
   4   5   0       59.07       64.41      1.03 o 
   5   5   0       93.19       91.63      1.83 o 
   6   5   0       10.34       15.63      1.67 o 
   7   5   0      100.52      111.15      8.52 o 
   8   5   0      176.92      191.39     20.07 o 
   9   5   0        1.26        0.82      0.38 o 
  10   5   0       47.79       45.31      2.91 o 
  -5   6   0        1.00        0.97      0.43 o 
  -4   6   0      172.34      203.06      5.23 o 
  -3   6   0        2.63        2.91      0.76 o 
  -2   6   0      198.54      213.70      3.81 o 
  -1   6   0       19.97       22.18      1.24 o 
   0   6   0     1090.13     1147.89     59.45 o 
   1   6   0      337.89      330.09      2.48 o 
   2   6   0      153.35      136.16     14.21 o 
   3   6   0       66.16       69.75      2.89 o 
   4   6   0       18.97       19.88      2.97 o 
   5   6   0      278.17      267.16      2.33 o 
   6   6   0       10.08        9.76      1.09 o 
   7   6   0        2.09        1.02      0.31 o 
   8   6   0      350.44      348.80     30.80 o 
   9   6   0       55.57       65.39     11.65 o 
  10   6   0       57.90       33.54      9.87 o 
  -4   7   0      140.27      171.11      5.93 o 
  -3   7   0       23.58       14.50      4.48 o 
  -2   7   0      123.72      150.52      9.28 o 
  -1   7   0      151.18      170.91      6.15 o 
   0   7   0        0.34        1.22      0.49 o 
   1   7   0      273.42      278.78      8.74 o 
   2   7   0      265.28      252.37     25.35 o 
   3   7   0      173.48      179.77      2.27 o 
   4   7   0        2.58        1.20      0.24 o 
   5   7   0        7.37        6.92      1.10 o 
   6   7   0      315.24      336.62     26.86 o 
   7   7   0       14.40       10.07      1.43 o 
   8   7   0       20.41       16.61      2.50 o 
   9   7   0       23.97       23.24      3.24 o 
  -3   8   0        0.08        0.54      0.20 o 
  -2   8   0       45.71       52.58     17.15 o 
  -1   8   0       63.71       85.31      7.39 o 
   0   8   0      170.36      185.08      3.59 o 
   1   8   0       57.96       58.44      3.61 o 
   2   8   0       24.21       18.54      3.18 o 
   3   8   0      102.57      112.53      2.44 o 
   4   8   0       12.68       10.28      1.67 o 
   5   8   0        4.65        4.32      0.59 o 
   6   8   0        2.96        2.03      0.31 o 
   7   8   0       86.09       94.23      3.83 o 
   8   8   0      108.61      113.02      3.15 o 
   9   8   0       19.38       14.36      1.55 o 
  -2   9   0        1.94        1.26      0.49 o 
  -1   9   0       40.40       40.79      2.61 o 
   0   9   0       35.28       35.47      7.28 o 
   1   9   0       54.01       60.85      7.17 o 
   2   9   0        1.17        0.92      0.31 o 
   3   9   0      264.82      289.57     11.49 o 
   4   9   0       25.04       22.45      2.95 o 
   5   9   0      152.09      152.34     10.25 o 
   6   9   0       49.32       48.71      5.83 o 
   7   9   0       34.43       29.83      5.76 o 
   8   9   0       92.06       92.35      9.28 o 
   1  10   0       70.00       89.32      7.34 o 
   2  10   0       14.71       11.47      2.04 o 
   3  10   0      302.78      314.06     14.73 o 
   4  10   0        0.75        0.92      0.46 o 
   5  10   0       20.38       13.64      1.91 o 
   6  10   0        0.18        0.71      0.49 o 
   7  10   0       14.13        9.27      0.98 o 
  -6 -10   1       39.14       45.27     11.60 o 
  -5 -10   1      220.35      262.17     15.05 o 
  -4 -10   1       10.89        4.98      1.09 o 
  -3 -10   1       87.85       84.32      4.91 o 
  -2 -10   1        0.89        1.51      0.54 o 
  -1 -10   1        7.38        4.85      2.27 o 
  -8  -9   1        0.14        0.70      0.30 o 
  -7  -9   1        8.86        6.20      1.64 o 
  -6  -9   1        4.42        1.90      0.40 o 
  -5  -9   1        0.24        1.08      0.40 o 
  -4  -9   1      189.73      205.57      5.52 o 
  -3  -9   1       53.96       58.62      3.45 o 
  -2  -9   1       88.33      103.47      6.20 o 
  -1  -9   1       23.46       17.18      3.18 o 
   0  -9   1        0.99        0.79      0.46 o 
   1  -9   1        7.80        6.47      0.97 o 
  -9  -8   1        0.01        0.74      0.86 o 
  -8  -8   1      116.76      123.89      6.04 o 
  -7  -8   1       68.94       70.59      3.67 o 
  -6  -8   1        5.90        4.65      1.46 o 
  -5  -8   1       86.58      104.23      6.79 o 
  -4  -8   1        1.33        1.04      0.24 o 
  -3  -8   1     1258.56     1254.73     89.22 o 
  -2  -8   1        4.50        4.23      0.72 o 
  -1  -8   1      230.45      250.67      4.83 o 
   0  -8   1        0.47        1.23      0.37 o 
   1  -8   1       10.75        9.09      2.21 o 
   2  -8   1       94.01      132.37      5.34 o 
   3  -8   1       44.43       51.17     16.78 o 
  -9  -7   1       43.56       49.12     11.44 o 
  -8  -7   1        1.35        1.20      0.34 o 
  -7  -7   1       57.59       55.20      3.94 o 
  -6  -7   1        4.93        4.10      0.70 o 
  -5  -7   1      215.93      222.43      5.45 o 
  -4  -7   1      401.13      420.62      6.87 o 
  -3  -7   1      167.86      162.59      7.93 o 
  -2  -7   1        1.35        0.78      0.32 o 
  -1  -7   1       17.05       12.32      2.48 o 
   0  -7   1       48.38       54.14      2.81 o 
   1  -7   1        7.45        7.25      1.30 o 
   2  -7   1        0.09        0.58      0.36 o 
   3  -7   1       44.81       38.42      3.85 o 
   4  -7   1       12.69        7.98      1.94 o 
 -10  -6   1      104.01       86.09      8.20 o 
  -9  -6   1      140.25      150.28     21.90 o 
  -8  -6   1      113.77      117.60      9.98 o 
  -7  -6   1      113.40      126.53      4.15 o 
  -6  -6   1      129.18      126.60      2.48 o 
  -5  -6   1       44.39       49.12      2.10 o 
  -4  -6   1       17.89       16.78      1.46 o 
  -3  -6   1      302.65      262.02     17.38 o 
  -2  -6   1        3.39        2.14      0.25 o 
  -1  -6   1        8.69       10.46      1.75 o 
   0  -6   1      291.21      337.31     12.19 o 
   1  -6   1       16.24       15.20      1.45 o 
   2  -6   1       14.08       14.57      1.90 o 
   3  -6   1       17.03       19.54      1.87 o 
   4  -6   1       58.44       63.41      3.78 o 
   5  -6   1       23.45       15.64      4.10 o 
 -10  -5   1       92.22       84.04      5.83 o 
  -9  -5   1       15.20       17.50      4.21 o 
  -8  -5   1       21.04       20.33      3.24 o 
  -7  -5   1      145.02      152.25      2.86 o 
  -6  -5   1        1.57        2.00      0.65 o 
  -5  -5   1       17.66       21.08      1.43 o 
  -4  -5   1       45.19       47.46      1.02 o 
  -3  -5   1      446.91      453.96     26.81 o 
  -2  -5   1      943.08      880.37     33.34 o 
  -1  -5   1       19.94       19.89      1.87 o 
   0  -5   1       31.12       26.23      1.08 o 
   1  -5   1       21.15       19.12      1.78 o 
   2  -5   1      265.80      288.67      2.41 o 
   3  -5   1      211.30      255.98      4.64 o 
   4  -5   1      149.89      158.04      7.55 o 
   5  -5   1       34.08       36.80      5.23 o 
   6  -5   1       40.67       21.15      4.96 o 
 -10  -4   1      199.17      204.77     10.68 o 
  -9  -4   1      328.92      265.27     40.73 o 
  -8  -4   1       13.76        8.26      1.35 o 
  -7  -4   1      304.35      311.66     18.99 o 
  -6  -4   1        2.63        1.71      0.59 o 
  -5  -4   1      686.92      717.94      4.75 o 
  -4  -4   1      780.01      826.52     16.94 o 
  -3  -4   1      134.72      147.51      3.74 o 
  -2  -4   1      167.10      151.49      4.73 o 
  -1  -4   1      235.61      219.98     14.36 o 
   0  -4   1      491.06      421.78      9.55 o 
   1  -4   1       81.80       83.74      4.42 o 
   2  -4   1        0.06        0.18      0.13 o 
   3  -4   1      402.57      360.37     48.44 o 
   4  -4   1       75.91       70.99      2.70 o 
   5  -4   1        7.25        4.31      0.59 o 
   6  -4   1       15.57       13.70      1.94 o 
 -10  -3   1       39.28       22.01      5.93 o 
  -9  -3   1       39.98       30.32      6.15 o 
  -8  -3   1       17.90       17.60      1.03 o 
  -7  -3   1      197.58      221.49     11.00 o 
  -6  -3   1       34.16       35.90      1.62 o 
  -5  -3   1       56.21       45.96      1.67 o 
  -4  -3   1     1642.68     1744.26      8.62 o 
  -3  -3   1     1237.70     1222.55     30.77 o 
  -2  -3   1      763.13      720.29     14.30 o 
  -1  -3   1      351.21      327.84      2.95 o 
   0  -3   1      498.20      384.54     23.33 o 
   1  -3   1      144.14       80.27     14.47 o 
   2  -3   1      359.75      354.58     12.36 o 
   3  -3   1       25.55       25.11      0.66 o 
   4  -3   1        4.56        3.26      1.06 o 
   5  -3   1      495.53      552.16     27.56 o 
   6  -3   1        6.06        4.64      0.76 o 
 -10  -2   1        6.60        5.50      1.19 o 
  -9  -2   1      144.89      153.74      3.34 o 
  -8  -2   1        2.13        0.83      0.29 o 
  -7  -2   1      519.36      536.01     33.61 o 
  -6  -2   1       81.53       77.05      5.23 o 
  -5  -2   1        2.75        2.85      0.60 o 
  -4  -2   1      161.86      177.93      1.10 o 
  -3  -2   1     3008.14     2858.73     45.71 o 
  -2  -2   1     1787.02     1655.63     25.35 o 
  -1  -2   1       35.84       27.25      1.58 o 
   0  -2   1       51.54       29.02      1.27 o 
   1  -2   1      350.63      310.34     28.24 o 
   2  -2   1       99.80       78.86      0.70 o 
   3  -2   1      224.82      185.56      5.02 o 
   4  -2   1       62.62       55.28      1.39 o 
   5  -2   1      404.45      399.50     23.68 o 
   6  -2   1      825.02      811.18     19.69 o 
   7  -2   1      473.54      419.25     10.90 o 
 -10  -1   1       65.87       49.20      4.85 o 
  -9  -1   1       23.91       15.54      4.53 o 
  -8  -1   1       59.14       62.79      2.27 o 
  -7  -1   1      208.03      216.68      8.95 o 
  -6  -1   1       64.62       63.69      2.03 o 
  -5  -1   1      698.28      615.05     53.27 o 
  -4  -1   1     3478.87     3721.13     94.59 o 
  -3  -1   1      612.32      582.23      5.18 o 
  -2  -1   1     1213.31     1110.90     18.33 o 
  -1  -1   1      297.14      257.98      3.29 o 
   0  -1   1     2356.48     2096.39     22.52 o 
   1  -1   1      327.68      292.96      7.69 o 
   2  -1   1       13.92       17.98      0.58 o 
   3  -1   1     1642.89     1660.56     78.63 o 
   4  -1   1      169.92      178.22      6.49 o 
   5  -1   1      624.09      668.54      4.88 o 
   6  -1   1       54.13       53.13      4.53 o 
   7  -1   1      270.09      269.85      3.07 o 
   8  -1   1        1.67        2.70      0.86 o 
  -9   0   1       52.47       43.69      4.21 o 
  -8   0   1      181.21      171.54      4.96 o 
  -7   0   1      278.41      284.17     16.67 o 
  -6   0   1       49.34       47.29      1.03 o 
  -5   0   1       13.28       11.94      0.82 o 
  -4   0   1      153.92      118.02      2.21 o 
  -3   0   1     1292.35     1213.44     23.58 o 
  -2   0   1     2320.85     2110.51     36.85 o 
  -1   0   1     3141.63     2772.76     85.21 o 
   0   0   1       24.78       24.92      1.01 o 
   1   0   1       48.34       39.63      1.94 o 
   2   0   1      257.64      230.10      6.83 o 
   3   0   1       83.94       73.93      1.16 o 
   4   0   1       18.71       16.46      0.53 o 
   5   0   1      229.77      205.42      3.56 o 
   6   0   1      455.22      446.22      4.32 o 
   7   0   1      286.30      272.36      5.88 o 
   9   0   1        4.11        1.62      0.97 o 
  -9   1   1       12.19        4.32      0.97 o 
  -8   1   1        1.74        1.19      0.65 o 
  -7   1   1      337.56      360.66      4.42 o 
  -6   1   1       15.22       12.52      1.94 o 
  -5   1   1        6.22        6.59      1.62 o 
  -4   1   1      102.50      102.02      5.48 o 
  -3   1   1       42.83       38.31      2.77 o 
  -2   1   1     1301.30     1069.33     82.82 o 
  -1   1   1     1467.05     1338.45     45.54 o 
   0   1   1     1682.06     1582.63     19.89 o 
   1   1   1       32.72       30.36      4.59 o 
   2   1   1     4314.17     4004.11     71.22 o 
   3   1   1      895.57      896.48     18.16 o 
   4   1   1       31.17       30.63      1.80 o 
   5   1   1       88.32       98.86      9.39 o 
   6   1   1      275.67      294.85      3.45 o 
   7   1   1      297.83      296.21     16.78 o 
   8   1   1       43.45       46.33      2.00 o 
   9   1   1       32.76       24.92      3.88 o 
  10   1   1      154.94      121.16      8.20 o 
  -8   2   1        4.52        2.05      0.54 o 
  -7   2   1       26.40       13.59      3.56 o 
  -6   2   1      185.94      177.54      3.00 o 
  -5   2   1       60.28       61.30      2.75 o 
  -4   2   1      537.45      470.97     17.81 o 
  -3   2   1      132.68      140.12      6.61 o 
  -2   2   1      307.68      264.99      6.75 o 
  -1   2   1     4070.09     3546.28    106.47 o 
   0   2   1     9058.87     8305.84    109.14 o 
   1   2   1      275.34      291.05      6.06 o 
   2   2   1     6593.28     6204.85    116.84 o 
   3   2   1      279.93      260.02      6.90 o 
   4   2   1      956.63      919.01     36.78 o 
   5   2   1       57.67       53.71      3.99 o 
   6   2   1       36.85       41.00      2.16 o 
   7   2   1        6.30        8.21      0.78 o 
   8   2   1      479.07      581.66     41.32 o 
   9   2   1        3.23        2.66      0.46 o 
  10   2   1      212.26      162.48     15.21 o 
  -7   3   1       40.89       26.86      3.24 o 
  -6   3   1        0.05        0.97      0.26 o 
  -5   3   1      160.08      163.89      5.95 o 
  -4   3   1      644.40      634.21     15.06 o 
  -3   3   1      100.00       99.17      1.40 o 
  -2   3   1      144.90      130.56      2.97 o 
  -1   3   1     1513.87     1348.20     89.52 o 
   0   3   1       22.36       18.24      0.74 o 
   1   3   1      371.49      327.14      7.45 o 
   2   3   1        6.35        3.78      0.40 o 
   3   3   1      974.17      977.15      9.93 o 
   4   3   1      102.60      133.38      7.71 o 
   5   3   1      185.51      191.77      9.28 o 
   6   3   1      865.13      839.36     64.73 o 
   7   3   1       15.20       18.65      1.01 o 
   8   3   1        0.34        2.10      0.57 o 
   9   3   1       15.92       13.58      1.56 o 
  10   3   1       77.29       69.48      6.47 o 
  -6   4   1      166.39      181.14      7.34 o 
  -5   4   1       17.58       11.79      1.73 o 
  -4   4   1      128.83      126.33      7.33 o 
  -3   4   1       82.68       76.06      4.53 o 
  -2   4   1      928.19      743.16     75.65 o 
  -1   4   1      348.44      236.61     28.64 o 
   0   4   1      987.67      886.19     91.89 o 
   1   4   1      337.93      304.10      9.10 o 
   2   4   1      295.59      301.14      2.41 o 
   3   4   1      919.50      979.84     35.91 o 
   4   4   1       72.73       54.31      1.56 o 
   5   4   1      161.56      167.55     13.38 o 
   6   4   1      961.10      911.77      5.57 o 
   7   4   1      200.21      179.20      5.99 o 
   8   4   1       66.70       72.78      3.94 o 
   9   4   1        3.11        3.31      1.35 o 
  10   4   1       46.73       49.41      3.24 o 
  -6   5   1       32.73       27.19      5.93 o 
  -5   5   1       29.21       25.57      4.53 o 
  -4   5   1       85.45       99.23      2.05 o 
  -3   5   1       46.51       30.23      9.02 o 
  -2   5   1      311.84      179.97     76.61 o 
  -1   5   1       39.35       39.17      2.54 o 
   0   5   1       19.21       15.85      1.94 o 
   1   5   1      231.15      196.98     17.21 o 
   2   5   1       73.80       69.83      1.00 o 
   3   5   1     1667.76     1644.06     80.91 o 
   4   5   1      198.57      172.78     12.46 o 
   5   5   1        0.43        1.20      0.38 o 
   6   5   1      137.83      136.30      6.20 o 
   7   5   1        0.01        0.05      0.38 o 
   8   5   1      228.38      253.21      3.83 o 
   9   5   1       76.51       76.49      5.73 o 
  10   5   1        8.00        6.25      1.35 o 
  -6   6   1        0.98        0.22      0.65 o 
  -5   6   1        4.92        2.70      0.76 o 
  -4   6   1      137.81      144.57      5.61 o 
  -3   6   1       12.58        9.24      2.97 o 
  -2   6   1      740.46      811.91     25.14 o 
  -1   6   1       32.43       33.83      1.68 o 
   0   6   1        8.77        8.51      1.18 o 
   1   6   1       99.98       58.43     20.84 o 
   2   6   1        0.29        0.61      0.53 o 
   3   6   1      211.78      217.48      6.31 o 
   4   6   1        2.68        4.80      0.65 o 
   5   6   1      199.67      220.27      9.06 o 
   6   6   1      818.40      816.88     11.71 o 
   7   6   1       10.11        5.16      0.75 o 
   8   6   1       89.02       97.33      4.32 o 
   9   6   1       11.88        7.90      1.40 o 
  10   6   1      159.49      180.08     28.75 o 
  -4   7   1        0.54        0.97      0.65 o 
  -3   7   1        0.01        0.55      0.26 o 
  -2   7   1       22.77       23.73      5.61 o 
  -1   7   1      123.46      155.40      9.33 o 
   0   7   1       19.95       19.88      1.69 o 
   1   7   1        5.28        2.30      0.86 o 
   2   7   1       71.66       54.28     11.57 o 
   3   7   1      345.86      334.23     16.56 o 
   4   7   1      114.16      101.07      1.68 o 
   5   7   1       69.70       70.59      3.35 o 
   6   7   1       27.48       28.48      1.87 o 
   7   7   1        9.24        9.37      1.42 o 
   8   7   1       68.84       82.10      4.26 o 
   9   7   1        3.66        2.19      0.60 o 
  10   7   1       83.08       88.55      5.29 o 
  -2   8   1        5.16        3.38      0.97 o 
  -1   8   1       53.30       62.42      3.72 o 
   0   8   1      189.76      213.88      3.67 o 
   1   8   1       12.09       10.67      1.29 o 
   2   8   1       25.14       23.06      1.79 o 
   3   8   1       40.37       40.46      2.79 o 
   4   8   1        1.68        1.27      0.49 o 
   5   8   1       28.02       30.92      2.74 o 
   6   8   1        0.56        1.22      0.57 o 
   7   8   1       31.57       27.98      6.63 o 
   8   8   1      414.09      472.46     44.29 o 
   9   8   1      100.07      105.39     14.67 o 
  -2   9   1        6.21        2.21      0.44 o 
  -1   9   1       15.92       11.00      2.91 o 
   0   9   1        5.90        2.85      0.68 o 
   1   9   1       33.17       39.63      2.02 o 
   2   9   1        1.65        1.01      0.39 o 
   3   9   1       41.67       42.62      2.36 o 
   4   9   1       12.27       12.64      1.30 o 
   5   9   1       12.69        9.40      0.93 o 
   6   9   1      154.90      166.42      4.53 o 
   7   9   1       68.45       79.07     10.14 o 
   8   9   1        9.90        6.41      1.07 o 
   0  10   1        3.67        1.51      0.65 o 
   1  10   1        1.27        0.71      0.41 o 
   2  10   1       81.21       81.11      7.12 o 
   3  10   1        8.73        4.49      0.93 o 
   4  10   1        0.49        0.22      0.38 o 
   5  10   1      132.39      139.30      5.23 o 
   6  10   1       73.26       87.59      6.15 o 
   7  10   1       21.79       18.15      2.01 o 
  -5 -10   2       24.36       22.04      6.04 o 
  -4 -10   2        0.92        1.13      0.61 o 
  -3 -10   2        1.03        1.19      0.54 o 
  -2 -10   2        2.12        0.88      0.54 o 
  -7  -9   2      332.57      377.11     33.68 o 
  -6  -9   2        0.83        0.99      0.52 o 
  -5  -9   2       27.91       31.23      1.89 o 
  -4  -9   2       26.04       20.99      6.31 o 
  -3  -9   2       29.98       19.37      5.77 o 
  -2  -9   2       25.11       24.28      3.24 o 
  -1  -9   2        0.00        1.02      0.46 o 
   0  -9   2        6.74        7.01      1.62 o 
   1  -9   2       43.27       45.36     15.16 o 
  -8  -8   2        1.19        0.68      0.29 o 
  -7  -8   2        3.07        1.19      0.54 o 
  -6  -8   2       34.81       25.38      3.72 o 
  -5  -8   2       17.20       16.35      1.49 o 
  -4  -8   2      113.54      124.46      3.70 o 
  -3  -8   2        0.09        0.30      0.49 o 
  -2  -8   2      133.80      148.46      3.05 o 
  -1  -8   2       15.19        8.76      1.67 o 
   0  -8   2       19.11       24.32      3.94 o 
   1  -8   2        5.17        2.37      0.76 o 
   2  -8   2        0.69        0.48      0.37 o 
  -9  -7   2       45.93       52.07     10.36 o 
  -8  -7   2       14.10       16.33      3.02 o 
  -7  -7   2       74.24       82.90      2.55 o 
  -6  -7   2       93.68      104.95      2.24 o 
  -5  -7   2       19.50       16.51      2.10 o 
  -4  -7   2      632.99      685.32     36.09 o 
  -3  -7   2        0.06        0.55      0.32 o 
  -2  -7   2        6.31        3.18      0.73 o 
  -1  -7   2      108.38      107.70      2.41 o 
   0  -7   2       12.14        9.83      1.52 o 
   1  -7   2       64.19       75.63      2.43 o 
   2  -7   2        5.58        4.90      0.90 o 
   3  -7   2       77.30      100.87      3.25 o 
   4  -7   2        0.01        0.24      0.34 o 
  -9  -6   2       32.09       34.83      4.59 o 
  -8  -6   2        0.25        1.12      0.46 o 
  -7  -6   2      313.46      349.87     23.09 o 
  -6  -6   2       25.27       22.49      2.90 o 
  -5  -6   2       26.09       29.19      2.45 o 
  -4  -6   2      530.03      591.62     38.46 o 
  -3  -6   2      204.39      207.32      4.89 o 
  -2  -6   2      238.85      234.01      8.56 o 
  -1  -6   2      368.88      304.35     65.91 o 
   0  -6   2      167.12      169.76      6.80 o 
   1  -6   2      629.86      716.98     15.75 o 
   3  -6   2       68.75       97.84      4.42 o 
   4  -6   2        0.29        0.97      0.38 o 
 -10  -5   2       12.90        7.55      1.62 o 
  -9  -5   2      180.15      168.24     24.11 o 
  -8  -5   2      179.83      201.07     19.58 o 
  -7  -5   2      168.34      169.96      8.85 o 
  -6  -5   2       23.82       23.14      1.56 o 
  -5  -5   2      134.03      130.17      1.53 o 
  -4  -5   2     1292.92     1341.99     61.98 o 
  -3  -5   2      161.35      158.80      3.51 o 
  -2  -5   2       86.81       69.60      0.87 o 
  -1  -5   2      178.98      161.03     14.96 o 
   0  -5   2      111.97      127.22      1.41 o 
   1  -5   2      141.15      144.57      1.60 o 
   2  -5   2        0.23        0.22      0.34 o 
   3  -5   2      618.53      703.61     11.29 o 
   4  -5   2       19.73       14.05      2.17 o 
   5  -5   2       11.22        5.16      1.35 o 
 -10  -4   2       33.38       21.15      6.80 o 
  -9  -4   2      161.78      166.90      3.45 o 
  -8  -4   2       20.92       21.83      0.87 o 
  -7  -4   2      357.26      386.72     11.06 o 
  -6  -4   2       16.53       16.87      1.41 o 
  -5  -4   2      136.94      141.67      5.29 o 
  -4  -4   2      195.58      172.97      1.68 o 
  -3  -4   2       39.51       35.35      1.62 o 
  -2  -4   2       22.46       20.58      0.62 o 
  -1  -4   2      428.06      439.34     11.62 o 
   0  -4   2     1645.99     1596.33     97.13 o 
   1  -4   2      795.73      548.34    101.87 o 
   2  -4   2       55.83       45.19      6.84 o 
   3  -4   2      260.99      215.52     31.50 o 
   4  -4   2      161.24      175.47      8.47 o 
   5  -4   2      150.62      177.26     17.64 o 
   6  -4   2       19.26       15.32      2.16 o 
 -10  -3   2       22.10       10.57      3.13 o 
  -9  -3   2        1.59        1.29      0.54 o 
  -8  -3   2        3.62        4.74      0.60 o 
  -7  -3   2      353.24      371.38      8.47 o 
  -6  -3   2      185.62      202.37      3.67 o 
  -5  -3   2       11.65       11.51      0.96 o 
  -4  -3   2       48.41       56.83      1.51 o 
  -3  -3   2       98.28       96.25      1.51 o 
  -2  -3   2      985.44      906.75      7.62 o 
  -1  -3   2       32.47       36.50      0.47 o 
   0  -3   2      294.83      256.33     16.09 o 
   1  -3   2      659.39      545.30     39.31 o 
   2  -3   2      206.55      207.20      9.13 o 
   3  -3   2      971.81      943.03     22.99 o 
   4  -3   2      142.58      153.21      5.45 o 
   5  -3   2       67.50       69.01      4.32 o 
   6  -3   2      325.54      369.83      8.74 o 
 -10  -2   2       34.70       22.33      5.93 o 
  -9  -2   2      123.07      125.04      3.02 o 
  -8  -2   2       51.69       49.09      2.48 o 
  -7  -2   2       24.77       24.36      1.51 o 
  -6  -2   2       66.49       63.72      1.19 o 
  -5  -2   2      495.18      493.04      9.17 o 
  -4  -2   2       64.54       47.44      0.97 o 
  -3  -2   2      150.61      124.59      1.96 o 
  -2  -2   2       95.91       65.17      0.89 o 
  -1  -2   2      916.13      920.87     17.21 o 
   0  -2   2      929.68      903.58     17.06 o 
   1  -2   2      403.78      379.36     13.89 o 
   2  -2   2      185.72      195.74      2.48 o 
   3  -2   2     1815.82     1828.09     33.89 o 
   4  -2   2        5.11        8.04      0.97 o 
   5  -2   2       97.84      108.21      2.59 o 
   6  -2   2       15.44        9.17      1.73 o 
   7  -2   2      233.22      216.31      7.55 o 
  -9  -1   2      176.11      191.17      5.93 o 
  -8  -1   2      215.59      209.30      7.77 o 
  -7  -1   2      148.08      166.30      3.01 o 
  -6  -1   2       13.11       16.73      0.59 o 
  -5  -1   2       26.32       32.07      0.79 o 
  -4  -1   2     1487.91     1439.39     25.17 o 
  -3  -1   2      139.69      134.01      2.74 o 
  -2  -1   2      371.69      334.95      6.70 o 
  -1  -1   2      916.76      884.35     13.17 o 
   0  -1   2      239.17      219.22      1.96 o 
   1  -1   2     1092.31      959.11     34.62 o 
   2  -1   2      276.00      273.76      9.36 o 
   3  -1   2       25.21       32.93      0.98 o 
   4  -1   2      747.53      753.39     47.47 o 
   5  -1   2      124.77      105.08      2.37 o 
   6  -1   2      130.75      134.86      3.24 o 
   7  -1   2       13.18       10.14      1.62 o 
  -9   0   2        9.25        4.96      0.97 o 
  -8   0   2       12.65        8.42      1.62 o 
  -7   0   2      131.61      133.56      3.78 o 
  -6   0   2       83.80       63.45      7.19 o 
  -5   0   2      151.07      140.87      9.44 o 
  -4   0   2      442.61      416.45     24.33 o 
  -3   0   2        0.24        0.71      0.08 o 
  -2   0   2      375.66      353.72      3.01 o 
  -1   0   2      593.25      579.61     12.55 o 
   0   0   2     1641.36     1658.83     45.81 o 
   1   0   2     1043.09     1075.38     20.97 o 
   2   0   2      611.72      591.94      9.27 o 
   3   0   2      426.24      444.52      7.75 o 
   4   0   2        3.34        2.96      0.43 o 
   5   0   2      327.58      348.77      2.94 o 
   6   0   2      819.13      747.67    225.75 o 
   7   0   2      519.31      513.92     21.36 o 
   8   0   2       52.24       47.58      3.88 o 
  -9   1   2       15.13        7.34      2.27 o 
  -8   1   2        2.89        1.40      0.54 o 
  -7   1   2       71.86       70.23      5.29 o 
  -6   1   2      596.02      478.85    102.60 o 
  -5   1   2       51.14       45.77      6.49 o 
  -4   1   2     1517.25     1105.22    103.33 o 
  -3   1   2      488.54      455.05     15.41 o 
  -2   1   2       58.87       75.20      1.98 o 
  -1   1   2     1371.66     1246.49     36.45 o 
   0   1   2      301.94      303.98      5.22 o 
   1   1   2      178.14      179.17      2.12 o 
   2   1   2     1536.40     1652.63     71.69 o 
   3   1   2     1700.73     1663.84     81.12 o 
   4   1   2     1216.51     1219.21    101.54 o 
   5   1   2      164.34      200.67     12.46 o 
   6   1   2       28.62       27.04      2.49 o 
   7   1   2        5.41        4.40      0.75 o 
   8   1   2       32.46       29.71      3.94 o 
  -8   2   2      157.56      141.33      4.64 o 
  -7   2   2       93.49       87.06      4.21 o 
  -6   2   2      147.01      142.30      3.99 o 
  -5   2   2      161.30       85.33     26.24 o 
  -4   2   2      306.09      251.02     16.44 o 
  -3   2   2      327.65      321.63     20.00 o 
  -2   2   2      325.83      291.06      8.12 o 
  -1   2   2     6261.93     5697.96    105.65 o 
   0   2   2     1474.01     1476.77     37.32 o 
   1   2   2     3060.54     2988.09     50.16 o 
   2   2   2     9365.57     8833.94    418.99 o 
   3   2   2      640.38      652.50      9.41 o 
   4   2   2       77.12       82.45      1.51 o 
   5   2   2      238.65      262.36      8.63 o 
   6   2   2      903.79     1013.16      7.66 o 
   7   2   2       60.83       66.94      5.34 o 
   8   2   2      191.49      233.72     26.38 o 
   9   2   2      158.35      173.40     16.34 o 
  -7   3   2       89.33       93.97      2.27 o 
  -6   3   2      158.43      145.36     12.41 o 
  -5   3   2        7.10        4.40      0.83 o 
  -4   3   2        2.23        2.95      0.45 o 
  -3   3   2       44.53       32.69      3.59 o 
  -2   3   2        0.57        1.90      0.43 o 
  -1   3   2      165.72      134.17      2.46 o 
   0   3   2      482.03      444.77      8.90 o 
   1   3   2     1082.48     1040.59     20.63 o 
   2   3   2       39.98       56.19      1.37 o 
   3   3   2      655.75      601.48     39.92 o 
   4   3   2      156.71      140.99      1.41 o 
   5   3   2       36.57       26.96      1.01 o 
   6   3   2      378.12      397.60      3.08 o 
   7   3   2       12.49       13.81      1.02 o 
   8   3   2        7.06        5.33      0.72 o 
   9   3   2      114.05      136.39     22.71 o 
  10   3   2      175.89      158.70      8.42 o 
  -6   4   2       52.45       29.67     12.19 o 
  -5   4   2       15.09       11.42      1.67 o 
  -4   4   2       73.96       66.64      2.55 o 
  -3   4   2        0.71        0.45      0.11 o 
  -2   4   2       52.52       54.71      1.90 o 
  -1   4   2     4682.92     3232.07    628.58 o 
   0   4   2     1114.25     1110.14     36.92 o 
   1   4   2      198.56      179.43      4.02 o 
   2   4   2       36.60       30.13      0.53 o 
   3   4   2      967.08      900.09     18.61 o 
   4   4   2     2732.11     3164.95     59.98 o 
   5   4   2        2.15        2.18      0.36 o 
   6   4   2       53.01       48.50      2.16 o 
   7   4   2        7.09        6.05      0.92 o 
   8   4   2      501.21      570.90     31.99 o 
   9   4   2      248.45      274.63     33.88 o 
  10   4   2        4.68        2.55      0.80 o 
  -6   5   2        7.81        6.37      1.51 o 
  -5   5   2       10.00        9.39      1.40 o 
  -4   5   2      165.62      148.06     18.22 o 
  -3   5   2        5.45        8.98      2.29 o 
  -2   5   2       28.88       19.84      3.55 o 
  -1   5   2       60.98       59.29      6.47 o 
   0   5   2        8.17        8.12      0.68 o 
   1   5   2      142.62      106.98      5.10 o 
   2   5   2       22.87       16.61      0.57 o 
   3   5   2      268.00      285.81      9.93 o 
   4   5   2       49.47       41.75      1.83 o 
   5   5   2       93.69      101.63      1.44 o 
   6   5   2      285.79      279.38      7.61 o 
   7   5   2       80.78       78.46      3.02 o 
   8   5   2       13.46       15.71      1.15 o 
   9   5   2       82.42       87.86     12.68 o 
  10   5   2       18.28       20.52      6.85 o 
  -6   6   2       92.85       94.94      7.55 o 
  -5   6   2       10.14        4.42      1.62 o 
  -4   6   2        0.48        0.86      0.43 o 
  -3   6   2       90.75      103.20      4.53 o 
  -2   6   2      137.46      134.87      6.47 o 
  -1   6   2      158.78      179.61      3.78 o 
   0   6   2      192.37      150.83     35.62 o 
   1   6   2      249.62      238.87     18.75 o 
   2   6   2      947.11      862.13     81.17 o 
   3   6   2       74.70       70.42      1.36 o 
   4   6   2       82.99       92.79      1.30 o 
   5   6   2       14.82       16.40      3.24 o 
   6   6   2      416.29      449.50      6.68 o 
   7   6   2        5.30        4.41      0.80 o 
   8   6   2       79.86       87.64      2.86 o 
   9   6   2        9.65        6.38      1.51 o 
  10   6   2        1.35        2.29      0.72 o 
  -5   7   2       13.37       10.57      2.37 o 
  -4   7   2        7.71        6.47      1.94 o 
  -3   7   2        1.88        1.09      1.02 o 
  -2   7   2       24.52       15.49      2.32 o 
  -1   7   2       40.65       49.08      4.05 o 
   0   7   2       41.57       42.00      3.56 o 
   1   7   2        3.59        1.58      0.31 o 
   2   7   2       38.76       29.40      4.89 o 
   3   7   2      297.98      289.10     19.58 o 
   4   7   2      217.36      214.49      6.20 o 
   5   7   2        0.22        0.47      0.36 o 
   6   7   2       30.57       24.60      4.42 o 
   7   7   2        0.04        0.76      0.76 o 
   8   7   2       64.08       78.86      3.56 o 
   9   7   2       80.02       80.59      3.34 o 
  10   7   2        8.89        8.52      1.94 o 
  -3   8   2       41.26       70.67      3.88 o 
  -2   8   2        2.89        0.76      0.32 o 
  -1   8   2       75.71       93.05     10.41 o 
   0   8   2      254.31      293.30     14.67 o 
   1   8   2       28.28       30.92      3.30 o 
   2   8   2      379.10      410.08      6.87 o 
   3   8   2       44.47       38.59      3.44 o 
   4   8   2      329.28      351.09     15.37 o 
   5   8   2       10.58        9.17      1.47 o 
   6   8   2      239.11      235.70     13.86 o 
   7   8   2        7.35        3.39      1.24 o 
   8   8   2        0.10        0.22      0.76 o 
   9   8   2       90.36      113.06      6.37 o 
  -2   9   2       20.07       22.22      1.94 o 
  -1   9   2       38.82       34.58     10.73 o 
   0   9   2        3.87        1.81      0.86 o 
   1   9   2       69.62       79.20      6.90 o 
   2   9   2       53.64       54.86      4.32 o 
   3   9   2        0.49        0.48      0.34 o 
   4   9   2       62.26       61.30      2.39 o 
   5   9   2       15.58       12.98      0.87 o 
   6   9   2        0.77        0.75      0.44 o 
   7   9   2       30.38       27.28      4.13 o 
   8   9   2       10.13        5.15      1.29 o 
   0  10   2        0.09        0.85      0.49 o 
   1  10   2        0.53        0.76      0.34 o 
   2  10   2        3.62        2.88      0.64 o 
   3  10   2       55.61       55.66      6.63 o 
   4  10   2      158.71      161.27      8.25 o 
   5  10   2        1.15        1.18      0.62 o 
   6  10   2        7.44        4.39      0.70 o 
   7  10   2       57.57       60.20     11.44 o 
   3  11   2       16.75        7.66      2.70 o 
   4  11   2        7.35        3.19      0.78 o 
   5  11   2       54.72       49.35      8.52 o 
  -7  -9   3       70.46       84.25     12.73 o 
  -6  -9   3       91.91      112.76     20.28 o 
  -5  -9   3        0.24        1.69      0.65 o 
  -4  -9   3       27.18       19.32      3.67 o 
  -3  -9   3        3.41        1.84      0.46 o 
  -2  -9   3       83.70      102.47     18.99 o 
  -1  -9   3       92.58      104.46     12.08 o 
   0  -9   3        0.03        1.08      0.65 o 
  -8  -8   3      226.73      236.42      8.54 o 
  -7  -8   3        9.25        3.17      1.62 o 
  -6  -8   3        0.70        0.58      0.43 o 
  -5  -8   3      117.81      130.66     16.94 o 
  -4  -8   3       18.11       16.57      2.41 o 
  -3  -8   3      177.93      192.54     15.10 o 
  -2  -8   3       25.13       25.06      2.92 o 
  -1  -8   3       64.65       74.55      2.91 o 
   0  -8   3       22.90       16.48      2.90 o 
   1  -8   3       15.30       13.90      1.61 o 
   2  -8   3        1.00        1.94      0.54 o 
  -9  -7   3       55.24       54.63      2.40 o 
  -8  -7   3        0.33        0.49      0.54 o 
  -7  -7   3      150.90      166.07      5.18 o 
  -6  -7   3        0.02        0.44      0.49 o 
  -5  -7   3      163.88      178.23      9.22 o 
  -4  -7   3      468.65      525.73     16.15 o 
  -3  -7   3       70.97       77.69      2.34 o 
  -2  -7   3        8.53        8.15      1.29 o 
  -1  -7   3        1.82        1.16      0.40 o 
   0  -7   3       97.84      121.27      5.99 o 
   1  -7   3      204.47      246.47      5.72 o 
   2  -7   3        3.50        1.47      0.44 o 
   3  -7   3      136.49      157.73      8.63 o 
  -9  -6   3      130.60       84.69     21.09 o 
  -8  -6   3       68.91       79.72      9.49 o 
  -7  -6   3        8.39        8.94      1.22 o 
  -6  -6   3      372.06      394.58      3.32 o 
  -5  -6   3       18.54       19.37      2.54 o 
  -4  -6   3       88.67       87.31      5.23 o 
  -3  -6   3      151.49      156.55      3.94 o 
  -2  -6   3      674.66      740.95     18.92 o 
  -1  -6   3      902.24      832.68     86.63 o 
   0  -6   3       15.98       11.51      0.97 o 
   1  -6   3       29.38       26.54      2.32 o 
   2  -6   3        6.01        6.94      1.04 o 
   3  -6   3      169.64      196.04      5.03 o 
   4  -6   3        2.73        3.56      0.76 o 
  -9  -5   3       17.65       13.16      3.24 o 
  -8  -5   3        0.20        0.60      0.36 o 
  -7  -5   3        0.95        0.71      0.54 o 
  -6  -5   3       19.56       17.38      1.06 o 
  -5  -5   3      342.79      356.68      2.97 o 
  -4  -5   3      430.00      425.56     19.20 o 
  -3  -5   3      137.75      138.18      6.15 o 
  -2  -5   3       98.20       93.71     15.15 o 
  -1  -5   3       11.92        4.34      0.44 o 
   0  -5   3       47.30       47.18      2.36 o 
   1  -5   3        0.73        0.97      0.34 o 
   2  -5   3        6.52        7.02      0.97 o 
   3  -5   3       55.56       57.10      4.15 o 
   4  -5   3       75.17       76.14      8.74 o 
   5  -5   3       53.78       73.47      2.81 o 
  -9  -4   3      126.82      128.49      4.75 o 
  -8  -4   3      103.17      113.71     10.52 o 
  -7  -4   3       16.45       17.50      1.18 o 
  -6  -4   3      109.82      110.32      4.48 o 
  -5  -4   3        4.34        5.13      0.61 o 
  -4  -4   3     1534.85     1551.92     20.55 o 
  -3  -4   3        0.06        0.85      0.81 o 
  -2  -4   3     1022.48     1049.40     37.86 o 
  -1  -4   3       78.54      100.47      4.64 o 
   0  -4   3        3.56        1.61      0.17 o 
   1  -4   3      991.18      901.62     91.11 o 
   2  -4   3       14.06       12.42      2.44 o 
   3  -4   3      272.03      244.10     30.96 o 
   4  -4   3       17.80       16.88      1.64 o 
   5  -4   3        5.21        1.42      0.54 o 
   6  -4   3      206.88      242.20      7.34 o 
  -9  -3   3       53.99       56.86      3.34 o 
  -8  -3   3        6.62        6.37      0.97 o 
  -7  -3   3       25.96       30.40      2.91 o 
  -6  -3   3       83.16       79.38      3.67 o 
  -5  -3   3       76.62       72.12      1.19 o 
  -4  -3   3      147.22      138.88      1.33 o 
  -3  -3   3      232.09      219.49      4.15 o 
  -2  -3   3        1.56        0.34      0.12 o 
  -1  -3   3     1363.61     1312.93      8.82 o 
   0  -3   3      435.03      507.43     14.47 o 
   1  -3   3        3.02        2.02      0.23 o 
   2  -3   3        1.38        0.59      0.10 o 
   3  -3   3      441.52      410.94     17.16 o 
   4  -3   3      144.72      144.41      7.71 o 
   5  -3   3       17.30       12.26      2.97 o 
   6  -3   3       19.49       24.27      1.83 o 
  -9  -2   3      346.62      362.28     10.90 o 
  -8  -2   3      130.33      132.92      3.88 o 
  -7  -2   3       21.32       21.94      1.09 o 
  -6  -2   3      274.82      285.38      7.98 o 
  -5  -2   3      358.58      390.59      8.36 o 
  -4  -2   3      501.60      507.01     24.45 o 
  -3  -2   3      241.86      229.63      3.98 o 
  -2  -2   3      151.00      166.58      2.16 o 
  -1  -2   3     4246.93     4262.81    146.00 o 
   0  -2   3      109.96      124.28      4.00 o 
   1  -2   3      272.16      224.07      4.68 o 
   2  -2   3      112.69      107.55      4.49 o 
   3  -2   3       58.06       57.11      1.73 o 
   4  -2   3       78.53       70.79      0.95 o 
   5  -2   3       13.86       14.78      1.83 o 
   6  -2   3      141.89      154.82      2.59 o 
   7  -2   3       46.29       39.59      3.78 o 
  -9  -1   3        0.70        0.54      0.86 o 
  -8  -1   3        0.27        1.62      0.65 o 
  -7  -1   3       10.40        9.60      1.29 o 
  -6  -1   3       56.65       55.86      2.88 o 
  -5  -1   3       10.25        8.90      0.88 o 
  -4  -1   3      310.88      316.20      4.29 o 
  -3  -1   3      485.53      407.28     10.38 o 
  -2  -1   3       37.42       34.03      0.89 o 
  -1  -1   3      195.29      207.68      2.73 o 
   0  -1   3      220.79      257.37     10.57 o 
   1  -1   3     2209.01     1929.47    136.17 o 
   2  -1   3      776.77      712.60     81.36 o 
   3  -1   3     1299.43     1326.23     47.96 o 
   4  -1   3       25.93       25.64      3.18 o 
   5  -1   3        1.67        2.37      0.54 o 
   6  -1   3      319.86      339.52      8.20 o 
   7  -1   3       94.87       69.91      2.05 o 
   8  -1   3       85.99       80.48      1.94 o 
  -9   0   3      148.54      168.95      8.85 o 
  -8   0   3       50.79       54.48      6.04 o 
  -7   0   3       99.11      111.23      2.37 o 
  -6   0   3      564.24      354.28    166.52 o 
  -5   0   3       66.92       50.50      4.83 o 
  -4   0   3       43.40       34.93      1.55 o 
  -3   0   3      483.87      433.64      8.96 o 
  -2   0   3      496.66      460.02      6.72 o 
  -1   0   3    10107.08     9794.45    199.55 o 
   0   0   3      111.88      110.04      3.08 o 
   1   0   3      407.59      399.91      7.23 o 
   2   0   3      260.26      224.23     25.19 o 
   3   0   3      325.93      318.49     11.24 o 
   4   0   3       41.04       27.57      1.08 o 
   5   0   3      157.20      175.10      2.48 o 
   6   0   3     1162.48     1166.14     10.25 o 
   7   0   3       99.53      119.86      2.48 o 
   8   0   3       25.07       23.20      3.13 o 
  -9   1   3       45.72       32.26      5.39 o 
  -8   1   3       98.04      108.10      2.81 o 
  -7   1   3       16.70       12.73      2.59 o 
  -6   1   3       41.67       43.69      1.62 o 
  -5   1   3      885.47      952.85      7.88 o 
  -4   1   3      524.48      532.31      5.07 o 
  -3   1   3      840.67      743.46     56.21 o 
  -2   1   3      743.54      710.84     28.53 o 
  -1   1   3      682.46      691.41      6.91 o 
   0   1   3      638.54      654.51     11.41 o 
   1   1   3     2189.82     2240.70     44.74 o 
   2   1   3     1179.28     1368.08    108.26 o 
   3   1   3      139.90      165.40     16.66 o 
   4   1   3     1386.49     1639.98     12.08 o 
   5   1   3      162.71      179.41      2.48 o 
   6   1   3       17.63       18.99      1.51 o 
   7   1   3      117.42      124.50      3.56 o 
   8   1   3       21.03       20.17      3.67 o 
   9   1   3      244.21      257.96      8.09 o 
  -8   2   3       69.53       53.30      5.18 o 
  -7   2   3        1.61        1.51      0.76 o 
  -6   2   3       18.77       13.27      1.62 o 
  -5   2   3        4.17        6.78      0.99 o 
  -4   2   3      570.84      566.91      3.35 o 
  -3   2   3       84.57       63.36      1.29 o 
  -2   2   3      458.95      418.39     33.51 o 
  -1   2   3       61.42       53.06      2.71 o 
   0   2   3      248.44      262.89      4.99 o 
   1   2   3     1434.42     1350.59     11.01 o 
   2   2   3       55.55       80.79      1.12 o 
   3   2   3       90.87      100.66      1.62 o 
   4   2   3       69.62       86.20      1.73 o 
   5   2   3       52.91       51.68      2.05 o 
   6   2   3     1927.04     2201.74     10.57 o 
   7   2   3      103.81      131.41      3.45 o 
   8   2   3       11.34       11.76      1.83 o 
   9   2   3      132.20      153.52      3.45 o 
  -8   3   3        0.46        0.32      0.43 o 
  -7   3   3        2.17        0.54      0.54 o 
  -6   3   3      125.71      146.08      4.75 o 
  -5   3   3      286.81      315.80      5.72 o 
  -4   3   3      543.85      542.01     15.91 o 
  -3   3   3      211.75      167.28     25.38 o 
  -2   3   3       57.86       63.36      3.85 o 
  -1   3   3     2105.96     2085.25     46.58 o 
   0   3   3      701.60      741.65     13.08 o 
   1   3   3       62.38       58.32      0.93 o 
   2   3   3     1137.50     1175.73     47.71 o 
   3   3   3      322.88      368.65      3.56 o 
   4   3   3     3515.13     3753.14    249.11 o 
   5   3   3       13.89       17.91      1.19 o 
   6   3   3       31.17       29.78      1.94 o 
   7   3   3      119.33      141.98      3.56 o 
   8   3   3        0.09        0.97      0.43 o 
   9   3   3       61.92       72.93      4.75 o 
  -6   4   3       10.75        5.47      0.86 o 
  -5   4   3       86.90       84.48      4.15 o 
  -4   4   3        0.49        0.37      0.27 o 
  -3   4   3        6.38        5.74      1.26 o 
  -2   4   3       86.28       91.91      3.38 o 
  -1   4   3     1312.65     1289.84     26.34 o 
   0   4   3       23.38       17.31      0.44 o 
   1   4   3      379.48      363.30     10.45 o 
   2   4   3      264.72      278.29     13.22 o 
   3   4   3       41.64       40.09      5.18 o 
   4   4   3      200.99      259.57      3.13 o 
   5   4   3        0.02        0.11      0.54 o 
   6   4   3      102.82      106.81      2.37 o 
   7   4   3      372.98      420.43      8.52 o 
   8   4   3        3.21        1.51      0.76 o 
   9   4   3      199.66      232.71      8.74 o 
  10   4   3       11.57        9.28      3.56 o 
  -6   5   3        1.34        0.86      0.54 o 
  -5   5   3        1.53        0.86      0.76 o 
  -4   5   3        7.15        6.15      1.51 o 
  -3   5   3      316.39      318.58     14.77 o 
  -2   5   3      489.91      474.68     28.55 o 
  -1   5   3       24.37       24.57      2.28 o 
   0   5   3       15.29       16.15      0.66 o 
   1   5   3     1037.65     1109.62     35.98 o 
   2   5   3      158.09      159.20      1.73 o 
   3   5   3       21.35       19.13      1.51 o 
   4   5   3       28.63       30.61      1.19 o 
   5   5   3      197.15      194.73      2.81 o 
   6   5   3      445.84      448.81      4.96 o 
   7   5   3      135.60      132.38      3.88 o 
   8   5   3       12.59       13.59      1.29 o 
   9   5   3      180.27      226.45      8.52 o 
  10   5   3       26.16       31.50      1.83 o 
  -5   6   3       79.78       82.42      6.26 o 
  -4   6   3        3.20        3.13      0.76 o 
  -3   6   3       41.10       36.45      3.34 o 
  -2   6   3       21.05       15.59      3.65 o 
  -1   6   3     1444.03     1451.84    131.44 o 
   0   6   3       38.37       36.61      1.53 o 
   1   6   3       76.71       89.41      3.04 o 
   2   6   3      235.90      239.38      7.17 o 
   3   6   3       18.95       13.39      1.29 o 
   4   6   3      191.01      166.04      1.75 o 
   5   6   3        5.11        3.58      0.65 o 
   6   6   3        1.20        1.08      0.76 o 
   7   6   3      301.50      297.01      7.55 o 
   8   6   3       48.50       44.99      2.81 o 
   9   6   3       87.04       86.42      2.81 o 
  10   6   3        9.41        7.23      0.97 o 
  -5   7   3       39.20       26.65      7.66 o 
  -4   7   3        0.29       -0.11      0.65 o 
  -3   7   3        1.71        1.73      0.76 o 
  -2   7   3       65.40       71.78      1.57 o 
  -1   7   3       76.55       77.68      1.47 o 
   0   7   3      388.94      450.54     31.02 o 
   1   7   3       32.36       26.85      3.01 o 
   2   7   3       18.48       17.78      2.14 o 
   3   7   3      108.78      137.73      2.17 o 
   4   7   3      123.39      122.49      1.72 o 
   5   7   3      268.03      268.86     17.26 o 
   6   7   3        1.04        1.66      0.59 o 
   7   7   3       28.53       29.02      1.62 o 
   8   7   3        4.22        4.96      0.76 o 
   9   7   3      127.53      135.07      4.96 o 
  10   7   3        8.72        3.56      0.97 o 
  -3   8   3       60.84       74.44      3.56 o 
  -2   8   3       44.59       50.17      2.48 o 
  -1   8   3      189.01      200.30     10.63 o 
   0   8   3       99.58       96.28      6.20 o 
   1   8   3       27.68       29.20      1.60 o 
   2   8   3      314.85      308.92     30.48 o 
   3   8   3        7.12        6.29      0.80 o 
   4   8   3       48.18       50.21      3.72 o 
   5   8   3       21.17       19.62      1.18 o 
   6   8   3      185.43      190.63      8.74 o 
   7   8   3       43.39       44.13      2.41 o 
   8   8   3       55.58       52.19      1.62 o 
   9   8   3       34.90       35.28      2.81 o 
  -2   9   3        5.36        2.27      1.08 o 
  -1   9   3       27.49       14.67      2.22 o 
   0   9   3       17.87       18.87      6.47 o 
   1   9   3        2.63        2.41      0.54 o 
   2   9   3      321.40      360.16      6.80 o 
   3   9   3       13.04       10.72      1.09 o 
   4   9   3       28.61       13.97      4.82 o 
   5   9   3       69.98       66.18      2.21 o 
   6   9   3       14.16       10.83      1.24 o 
   7   9   3      160.70      164.58      9.87 o 
   8   9   3        2.07        3.08      1.13 o 
   9   9   3        1.58        1.37      0.75 o 
   0  10   3       27.67       21.75      3.83 o 
   1  10   3        2.37        1.62      0.52 o 
   2  10   3      160.65      171.15      4.16 o 
   3  10   3        0.03        0.49      0.44 o 
   4  10   3        0.85        1.03      0.54 o 
   5  10   3       26.38       24.13      2.38 o 
   6  10   3      137.55      143.34      4.17 o 
   7  10   3        8.90        6.87      1.24 o 
   3  11   3        0.47        0.42      0.54 o 
   4  11   3        0.70        0.76      0.54 o 
   5  11   3        9.79        4.67      0.96 o 
  -5  -9   4        3.12        1.55      0.57 o 
  -4  -9   4      121.78      160.24     11.44 o 
  -3  -9   4       10.49        7.32      1.02 o 
  -2  -9   4       11.97        4.51      1.11 o 
  -1  -9   4       70.42       19.14     15.54 o 
  -7  -8   4        0.52        1.27      0.37 o 
  -6  -8   4        0.00        0.59      0.31 o 
  -5  -8   4        4.50        3.12      1.19 o 
  -4  -8   4      183.06      235.63     19.96 o 
  -3  -8   4       38.40       48.21      8.36 o 
  -2  -8   4        4.48        3.51      0.61 o 
  -1  -8   4        0.03        0.64      0.59 o 
   0  -8   4        8.80        3.86      0.79 o 
   1  -8   4       73.24       79.30      6.58 o 
  -8  -7   4      210.27      241.98      8.65 o 
  -7  -7   4       52.73       45.92      3.42 o 
  -6  -7   4      419.48      430.20     21.04 o 
  -5  -7   4       54.72       56.89      6.04 o 
  -4  -7   4        0.15        0.50      0.20 o 
  -3  -7   4       27.66       32.98      3.04 o 
  -2  -7   4       78.72       88.36      1.71 o 
  -1  -7   4      180.69      210.29      3.92 o 
   0  -7   4       43.54       48.61      2.71 o 
   1  -7   4       14.02       10.78      1.84 o 
   2  -7   4      151.29      181.57      5.93 o 
   3  -7   4       42.68       38.95      3.67 o 
  -9  -6   4       24.40       23.63      1.40 o 
  -8  -6   4       60.26       76.68      4.59 o 
  -7  -6   4       23.88       21.49      2.05 o 
  -6  -6   4       10.81       10.18      1.56 o 
  -5  -6   4        7.90        3.31      1.08 o 
  -4  -6   4       20.09       17.64      1.62 o 
  -3  -6   4        9.47        7.23      0.79 o 
  -2  -6   4        1.62        1.25      0.62 o 
  -1  -6   4       13.77       15.43      0.81 o 
   0  -6   4       33.44       33.28      2.81 o 
   1  -6   4        9.39        9.08      0.86 o 
   2  -6   4       62.76       64.40      3.99 o 
   3  -6   4      259.67      315.35      5.18 o 
   4  -6   4        0.07        1.08      0.54 o 
  -9  -5   4      111.50      103.03      6.37 o 
  -8  -5   4      414.20      492.14     21.52 o 
  -7  -5   4       15.47       16.02      1.56 o 
  -6  -5   4       24.29       26.08      1.94 o 
  -5  -5   4      270.57      268.86      7.07 o 
  -4  -5   4      988.06      982.51     21.09 o 
  -3  -5   4      568.66      556.90     57.23 o 
  -2  -5   4        0.80        0.65      0.21 o 
  -1  -5   4        4.62        7.90      0.65 o 
   0  -5   4       12.43       16.76      1.46 o 
   1  -5   4      552.89      517.73     46.06 o 
   2  -5   4       51.86       56.43      2.81 o 
   3  -5   4       77.33       74.66      5.39 o 
   4  -5   4      140.51      172.29      7.23 o 
   5  -5   4       65.71       72.72      4.64 o 
  -9  -4   4        0.36        0.54      0.65 o 
  -8  -4   4       25.76       22.72      2.97 o 
  -7  -4   4       65.46       63.66      1.54 o 
  -6  -4   4       90.84       97.63      1.94 o 
  -5  -4   4       53.81       57.59      1.94 o 
  -4  -4   4      301.05      295.43     11.49 o 
  -3  -4   4      363.17      406.14      2.62 o 
  -2  -4   4        3.91        2.81      0.65 o 
  -1  -4   4      143.67      128.58     10.88 o 
   0  -4   4       28.62       26.56      1.08 o 
   1  -4   4      114.41      113.81     10.28 o 
   2  -4   4      474.90      389.68     34.60 o 
   3  -4   4       30.05       17.70      2.54 o 
   4  -4   4        4.37        1.71      0.34 o 
   5  -4   4       22.48       11.44      3.02 o 
   6  -4   4      145.99      154.71      5.29 o 
  -9  -3   4        3.39        2.05      0.65 o 
  -8  -3   4       37.27       42.51      4.64 o 
  -7  -3   4      113.09      119.60      5.88 o 
  -6  -3   4      285.01      305.80     15.27 o 
  -5  -3   4     1427.20     1494.57     18.50 o 
  -4  -3   4      592.90      568.42      3.12 o 
  -3  -3   4      279.75      296.73      3.45 o 
  -2  -3   4      579.97      586.94     11.06 o 
  -1  -3   4       34.15       31.84      0.84 o 
   0  -3   4       20.78       15.93      0.45 o 
   1  -3   4        0.63        0.88      0.17 o 
   2  -3   4      347.38      338.92     21.12 o 
   3  -3   4      110.82      106.75      2.43 o 
   4  -3   4      354.85      365.72     29.25 o 
   5  -3   4       14.71       14.36      0.72 o 
   6  -3   4       28.94       31.83      3.13 o 
   7  -3   4       14.48       12.41      1.19 o 
  -9  -2   4       19.37       20.61      4.21 o 
  -8  -2   4      234.60      256.66      9.49 o 
  -7  -2   4        1.00        0.46      0.20 o 
  -6  -2   4       32.04       29.74      1.28 o 
  -5  -2   4        0.31        1.45      0.54 o 
  -4  -2   4      958.59      920.04     22.01 o 
  -3  -2   4      809.99      823.96      6.80 o 
  -2  -2   4      680.50      752.79     63.92 o 
  -1  -2   4      354.72      425.24     14.51 o 
   0  -2   4      827.16      946.97     38.05 o 
   1  -2   4      451.33      423.26     16.24 o 
   2  -2   4      769.21      690.13     58.14 o 
   3  -2   4       43.98       45.67      3.05 o 
   4  -2   4      273.26      249.81     16.87 o 
   5  -2   4      354.67      393.46      9.28 o 
   6  -2   4      459.19      535.11      4.32 o 
   7  -2   4        9.84       10.90      1.40 o 
  -9  -1   4       18.53       12.19      1.29 o 
  -8  -1   4      140.18      153.31      5.83 o 
  -7  -1   4        8.37        7.44      1.51 o 
  -6  -1   4      148.18      143.30      7.55 o 
  -5  -1   4      873.96      825.18     14.86 o 
  -4  -1   4        5.00        7.35      0.63 o 
  -3  -1   4      843.97      816.45     27.02 o 
  -2  -1   4        1.78        1.34      0.40 o 
  -1  -1   4      186.94      157.78      6.39 o 
   0  -1   4      390.09      440.16     13.66 o 
   1  -1   4       15.98       17.91      3.18 o 
   2  -1   4     1614.95     1722.98     36.99 o 
   3  -1   4        4.93        6.98      0.57 o 
   4  -1   4        7.08        7.54      1.35 o 
   5  -1   4       15.61       17.59      2.27 o 
   6  -1   4       77.16       70.56      4.21 o 
   7  -1   4      213.47      190.74      4.96 o 
   8  -1   4       11.57        8.95      0.86 o 
  -9   0   4       15.61       12.51      1.83 o 
  -8   0   4       93.59       99.69      5.61 o 
  -7   0   4       37.75       32.47      4.96 o 
  -6   0   4       30.89       37.44      1.62 o 
  -5   0   4      214.28      144.19     33.34 o 
  -4   0   4      339.80      261.28     19.17 o 
  -3   0   4      681.72      730.44     24.47 o 
  -2   0   4      464.08      507.62      6.20 o 
  -1   0   4     1081.03     1168.48     16.96 o 
   0   0   4       66.22       56.10      1.83 o 
   1   0   4      549.90      638.86     17.43 o 
   2   0   4       69.55       92.03      2.43 o 
   3   0   4      370.37      373.31     48.98 o 
   4   0   4      788.58      800.48     24.27 o 
   5   0   4      179.49      181.72      2.27 o 
   6   0   4        0.02        0.32      0.54 o 
   7   0   4       27.86       23.84      4.10 o 
   8   0   4      192.75      207.90      4.10 o 
  -8   1   4       85.47       95.59      4.32 o 
  -7   1   4      104.76      111.99      3.34 o 
  -6   1   4       52.62       45.85      2.91 o 
  -5   1   4        1.29        1.51      0.65 o 
  -4   1   4      151.27      142.09      2.05 o 
  -3   1   4      647.90      600.55     19.58 o 
  -2   1   4       31.81       31.12      1.26 o 
  -1   1   4      292.23      329.96      4.23 o 
   0   1   4        1.73        1.21      0.22 o 
   1   1   4       27.38       30.28      0.68 o 
   2   1   4     1854.09     2011.68     73.43 o 
   3   1   4      570.07      682.16      5.72 o 
   4   1   4      404.82      354.49     31.45 o 
   5   1   4      531.18      511.89     44.29 o 
   6   1   4       21.46       20.28      1.83 o 
   7   1   4      113.02      125.90      3.67 o 
   8   1   4        4.09        3.67      1.40 o 
   9   1   4      123.35      134.10      4.85 o 
  -8   2   4       56.36       59.88      3.56 o 
  -7   2   4       49.58       54.27      3.45 o 
  -6   2   4      164.42      181.25      3.02 o 
  -5   2   4       40.76       38.52      1.51 o 
  -4   2   4        6.19        6.61      0.86 o 
  -3   2   4      676.11      655.70      8.79 o 
  -2   2   4      263.39      243.09     19.14 o 
  -1   2   4     1512.51     1603.76     31.19 o 
   0   2   4       15.77       14.37      0.20 o 
   1   2   4      503.23      533.34      4.22 o 
   2   2   4     1436.91     1534.20     37.95 o 
   3   2   4        6.93       10.76      0.37 o 
   4   2   4        7.57        4.21      0.54 o 
   5   2   4      314.62      349.23      4.32 o 
   6   2   4      737.74      903.65      8.85 o 
   7   2   4      360.13      402.52      9.71 o 
   8   2   4        9.14        7.77      1.40 o 
   9   2   4       79.40       88.79      3.56 o 
  -8   3   4        4.70        1.40      0.43 o 
  -7   3   4        6.54        3.24      0.86 o 
  -5   3   4      806.65      845.50     14.35 o 
  -4   3   4       61.42       53.92      2.75 o 
  -3   3   4      365.42      377.22      2.86 o 
  -2   3   4       21.70       23.49      1.32 o 
  -1   3   4        9.47        4.78      0.16 o 
   0   3   4       22.18       17.04      0.78 o 
   1   3   4       18.27       25.93      1.20 o 
   2   3   4      100.22      124.75      2.86 o 
   3   3   4     1387.86     1626.42     47.20 o 
   4   3   4       17.88       13.81      1.29 o 
   5   3   4      772.02      795.88      6.69 o 
   6   3   4       19.95       25.03      1.83 o 
   7   3   4        2.83        4.42      1.40 o 
   8   3   4        0.12        0.00      0.76 o 
   9   3   4       35.64       38.95      2.05 o 
  10   3   4        5.07        2.70      0.76 o 
  -6   4   4       37.83       33.98      3.33 o 
  -5   4   4        0.01        0.32      0.49 o 
  -4   4   4      258.89      256.49      8.15 o 
  -3   4   4      749.22      605.68     88.34 o 
  -2   4   4      107.35      108.88      5.67 o 
  -1   4   4      394.03      443.32     14.12 o 
   0   4   4      290.88      302.35      7.55 o 
   1   4   4       73.37       67.02      1.19 o 
   2   4   4      174.45      189.89      8.69 o 
   3   4   4       91.78       98.32      1.18 o 
   4   4   4     2007.22     2227.64     71.31 o 
   5   4   4     1589.82     1648.50     11.22 o 
   6   4   4     1104.02     1133.88     10.14 o 
   7   4   4        0.33        1.29      0.65 o 
   8   4   4        0.04        0.65      0.76 o 
   9   4   4      176.19      219.33      4.85 o 
  10   4   4       94.36      130.43      7.12 o 
  -6   5   4       12.21       11.76      3.13 o 
  -5   5   4      276.90      317.08     13.27 o 
  -4   5   4        4.47        4.60      1.56 o 
  -3   5   4        2.42        1.08      0.33 o 
  -2   5   4      383.68      378.60     14.71 o 
  -1   5   4      170.29      166.89     13.24 o 
   0   5   4       59.39       66.95      0.95 o 
   1   5   4      105.66      110.46      3.86 o 
   2   5   4      538.42      527.16     13.76 o 
   3   5   4      324.54      353.85      2.66 o 
   4   5   4      219.90      248.04      2.06 o 
   5   5   4       10.00        8.28      0.93 o 
   6   5   4      190.31      196.68      3.34 o 
   7   5   4      178.62      181.68      5.07 o 
   8   5   4       28.20       30.86      1.73 o 
   9   5   4       14.75       20.17      1.73 o 
  10   5   4        3.30        1.94      0.86 o 
  -5   6   4       17.54       18.77      2.05 o 
  -4   6   4        0.06        1.40      0.54 o 
  -3   6   4      137.09      156.00      6.26 o 
  -2   6   4      175.42      175.76      6.23 o 
  -1   6   4      781.91      842.58      8.24 o 
   0   6   4       90.11       95.41      1.70 o 
   1   6   4       53.60       57.66      1.77 o 
   2   6   4        4.06        6.46      0.80 o 
   3   6   4        5.47        6.06      1.62 o 
   4   6   4      193.95      223.05      2.24 o 
   5   6   4      687.73      692.52     13.16 o 
   6   6   4       65.78       70.89      3.94 o 
   7   6   4      383.33      388.61      9.49 o 
   8   6   4        0.12        0.97      0.43 o 
   9   6   4      242.13      258.60      5.18 o 
  10   6   4      117.55      141.98      7.77 o 
  -4   7   4        0.39        0.22      0.65 o 
  -3   7   4       45.63       68.08      4.64 o 
  -2   7   4      281.61      297.75      5.24 o 
  -1   7   4       40.07       38.85      2.61 o 
   0   7   4       11.89        8.84      0.77 o 
   1   7   4       35.77       41.81      1.46 o 
   2   7   4       94.37       81.27      7.95 o 
   3   7   4        2.53        3.84      0.51 o 
   4   7   4       46.25       45.60      1.33 o 
   5   7   4      236.21      244.38      5.07 o 
   6   7   4        0.01        0.05      0.49 o 
   7   7   4      161.89      159.50      7.23 o 
   8   7   4        6.81        4.32      1.08 o 
   9   7   4      198.47      213.18      7.12 o 
  10   7   4       23.07       14.78      1.40 o 
  -3   8   4        0.47        0.76      0.65 o 
  -2   8   4      152.87      193.66      6.15 o 
  -1   8   4      174.83      178.00     12.62 o 
   0   8   4       47.62       48.86      1.49 o 
   1   8   4       86.79       96.29      5.07 o 
   2   8   4       77.59       76.90      3.46 o 
   3   8   4      178.86      190.91     11.05 o 
   4   8   4        0.01        1.07      0.28 o 
   5   8   4        1.18        1.29      0.46 o 
   6   8   4        6.05        5.38      0.91 o 
   7   8   4      225.50      225.56     21.42 o 
   8   8   4       84.61       91.29      5.34 o 
   9   8   4       25.27       18.84      3.04 o 
  -2   9   4       13.10        5.61      1.83 o 
  -1   9   4        2.81        1.62      0.76 o 
   0   9   4       35.99       33.15      1.69 o 
   1   9   4       25.95       17.33      4.21 o 
   2   9   4       22.80       17.42      3.45 o 
   3   9   4        0.85        1.47      0.44 o 
   4   9   4       16.85       16.46      1.01 o 
   5   9   4       92.59       96.70      7.07 o 
   6   9   4        1.29        1.10      0.54 o 
   7   9   4        0.01        0.88      0.47 o 
   8   9   4        3.42        1.95      0.60 o 
   0  10   4        2.69        1.75      0.37 o 
   1  10   4      118.39      137.38      4.75 o 
   2  10   4        5.34        3.00      1.62 o 
   3  10   4        0.02        0.69      0.26 o 
   4  10   4       38.08       28.01      3.17 o 
   5  10   4      187.78      196.43     29.78 o 
   6  10   4       16.45       13.04      2.27 o 
   7  10   4        1.28        1.85      0.52 o 
   3  11   4       17.71        9.06      3.56 o 
   4  11   4        2.98        1.15      0.59 o 
   5  11   4        1.38        0.68      0.52 o 
  -6  -8   5       54.86       28.37      7.88 o 
  -5  -8   5        2.13        1.62      0.52 o 
  -4  -8   5       14.13       12.48      1.67 o 
  -3  -8   5       19.95       19.14      1.29 o 
  -2  -8   5        0.51        0.68      0.59 o 
  -1  -8   5       16.67       13.49      1.51 o 
   0  -8   5        8.10        5.29      1.29 o 
  -7  -7   5       11.06        5.29      1.00 o 
  -6  -7   5       26.61       17.35      2.47 o 
  -5  -7   5       67.05       80.01      2.00 o 
  -4  -7   5        9.49        4.31      1.53 o 
  -3  -7   5       29.05       32.09      3.83 o 
  -2  -7   5       78.16      100.28      3.99 o 
  -1  -7   5      173.59      200.19      8.47 o 
   0  -7   5        5.78        4.00      1.24 o 
   1  -7   5        0.48        0.54      0.54 o 
   2  -7   5      267.28      300.03     15.21 o 
  -8  -6   5      182.86      187.42      7.66 o 
  -7  -6   5       48.39       47.11      2.70 o 
  -6  -6   5      185.00      201.28      5.23 o 
  -5  -6   5       87.83       99.09      2.27 o 
  -4  -6   5       47.94       46.90      1.44 o 
  -3  -6   5      164.65      179.88      3.80 o 
  -2  -6   5        0.23        0.86      0.29 o 
  -1  -6   5      132.94      141.43      4.91 o 
   0  -6   5      130.60      144.88      1.86 o 
   1  -6   5        9.32        7.18      0.57 o 
   2  -6   5       19.97       16.08      1.83 o 
   3  -6   5       75.17       81.24      3.24 o 
   4  -6   5       10.88        8.52      0.97 o 
  -8  -5   5      210.41      250.84      7.88 o 
  -7  -5   5       82.62       98.83      9.22 o 
  -6  -5   5      362.51      389.24      7.00 o 
  -5  -5   5        1.40        1.84      0.46 o 
  -4  -5   5       73.71       70.82      2.94 o 
  -3  -5   5       93.17      105.53      1.94 o 
  -2  -5   5      179.63      197.65      6.30 o 
  -1  -5   5        0.90        0.73      0.35 o 
   0  -5   5      139.44      130.30      8.70 o 
   1  -5   5       23.07       15.56      1.52 o 
   2  -5   5     1106.72     1102.14    149.15 o 
   3  -5   5        0.17        0.65      0.43 o 
   4  -5   5       11.21        8.52      2.05 o 
   5  -5   5        1.57        2.27      0.54 o 
  -9  -4   5       92.86       97.21      5.29 o 
  -8  -4   5       92.74       90.41      6.26 o 
  -7  -4   5      115.37      127.01      7.17 o 
  -6  -4   5      359.13      395.60      3.47 o 
  -5  -4   5        2.97        0.86      0.65 o 
  -4  -4   5      268.12      265.56     14.73 o 
  -3  -4   5       46.53       43.98      3.18 o 
  -2  -4   5        1.79        1.73      0.34 o 
  -1  -4   5      619.49      632.85     19.58 o 
   0  -4   5      607.32      600.97      2.90 o 
   1  -4   5      260.90      247.18      4.78 o 
   2  -4   5      347.33      342.12     10.91 o 
   3  -4   5      255.66      224.57      9.40 o 
   4  -4   5       52.83       46.18      3.34 o 
   5  -4   5        4.06        3.34      0.76 o 
   6  -4   5       34.85       22.66      3.24 o 
  -9  -3   5       12.85        8.09      1.62 o 
  -8  -3   5      250.14      292.48      5.18 o 
  -7  -3   5        1.78        2.48      0.36 o 
  -6  -3   5      306.35      326.40      5.45 o 
  -5  -3   5      941.31      943.09     40.94 o 
  -4  -3   5        1.16        2.70      0.38 o 
  -3  -3   5      244.43      223.87      6.37 o 
  -2  -3   5       61.80       63.61      3.02 o 
  -1  -3   5      127.65      126.93      3.07 o 
   0  -3   5      783.48      819.65     28.72 o 
   1  -3   5        8.12       12.50      0.89 o 
   2  -3   5      383.47      375.40     36.70 o 
   3  -3   5      433.22      417.48     26.28 o 
   4  -3   5      239.22      256.61      4.38 o 
   5  -3   5      209.88      223.47      6.74 o 
   6  -3   5        2.30        1.40      0.43 o 
   7  -3   5       32.36       30.96      1.40 o 
  -9  -2   5        8.14        7.23      1.51 o 
  -8  -2   5       13.40       14.56      1.19 o 
  -7  -2   5      189.36      203.90      5.39 o 
  -6  -2   5       26.67       32.70      1.92 o 
  -5  -2   5        5.53        8.51      0.88 o 
  -4  -2   5      249.43      252.50      1.83 o 
  -3  -2   5      415.90      403.00     15.86 o 
  -2  -2   5      146.71      148.23      6.47 o 
  -1  -2   5      203.89      202.02      1.89 o 
   0  -2   5       82.59      104.50      1.09 o 
   1  -2   5        0.24        2.69      0.51 o 
   2  -2   5      835.04      726.52     72.01 o 
   3  -2   5      163.53      174.27      2.86 o 
   4  -2   5        3.13        2.27      0.53 o 
   5  -2   5        4.08        3.78      1.35 o 
   6  -2   5      117.42      123.81      6.37 o 
   7  -2   5      134.75      137.12      4.42 o 
  -9  -1   5       12.40        8.74      2.16 o 
  -8  -1   5       21.51       24.60      1.62 o 
  -7  -1   5       14.56       12.62      1.40 o 
  -6  -1   5        6.43        4.99      0.76 o 
  -5  -1   5      889.23      894.35     50.63 o 
  -4  -1   5      181.70      172.16      7.36 o 
  -3  -1   5       78.54       72.69      2.41 o 
  -2  -1   5      174.59      172.21      2.05 o 
  -1  -1   5        7.88        1.72      0.21 o 
   0  -1   5       50.80       35.37      1.17 o 
   1  -1   5      182.49      121.49     28.00 o 
   2  -1   5      912.11     1004.74      7.55 o 
   3  -1   5       93.98      101.13      2.86 o 
   4  -1   5      809.03      808.67    129.29 o 
   5  -1   5       26.82       24.81      4.42 o 
   7  -1   5       80.25       88.68      4.75 o 
   8  -1   5        0.30        0.65      0.54 o 
  -8   0   5       35.86       28.91      3.78 o 
  -7   0   5      136.66      141.65      4.10 o 
  -6   0   5       37.84       32.91      3.78 o 
  -5   0   5      538.62      462.81     73.31 o 
  -4   0   5       26.22       23.55      1.03 o 
  -3   0   5      117.98      106.46      3.03 o 
  -2   0   5      336.71      344.87      4.06 o 
  -1   0   5      377.92      424.19      9.72 o 
   0   0   5     2508.07     2672.07     85.51 o 
   1   0   5      224.98      289.50      3.51 o 
   2   0   5      314.08      352.07     14.94 o 
   3   0   5        9.96       17.85      2.16 o 
   4   0   5       21.28       15.42      5.12 o 
   5   0   5      358.78      294.60     37.44 o 
   6   0   5       65.06       55.78      5.18 o 
   7   0   5       11.72       13.70      2.27 o 
   8   0   5      213.31      246.74      7.88 o 
  -8   1   5       54.64       64.73      2.81 o 
  -7   1   5       30.43       37.00      2.70 o 
  -6   1   5       46.94       41.64      6.58 o 
  -5   1   5      143.20      150.29      3.45 o 
  -4   1   5      113.78       95.59      1.83 o 
  -3   1   5       36.79       33.08      2.63 o 
  -2   1   5      264.16      251.32      5.53 o 
  -1   1   5       30.74       30.14      0.64 o 
   0   1   5      271.77      269.24      4.26 o 
   1   1   5      112.57      139.46      3.43 o 
   2   1   5     2379.92     2590.46     78.78 o 
   3   1   5      207.40      181.31      9.85 o 
   4   1   5       20.31       21.33      1.83 o 
   5   1   5       13.93       10.32      1.94 o 
   6   1   5       43.85       42.08      1.73 o 
   7   1   5      303.60      346.10      4.96 o 
   8   1   5        0.57        1.08      0.43 o 
   9   1   5        0.17        0.76      0.32 o 
  -8   2   5        0.10        0.86      0.43 o 
  -7   2   5        0.30        0.86      0.54 o 
  -6   2   5        0.08        0.54      0.76 o 
  -5   2   5      603.98      648.18     14.67 o 
  -4   2   5      132.93      132.40      1.89 o 
  -3   2   5       28.95       28.79      1.68 o 
  -2   2   5     1569.12     1696.65     36.33 o 
  -1   2   5       13.65       13.71      0.33 o 
   0   2   5     1194.26     1233.58     17.44 o 
   1   2   5      997.43     1085.90     31.84 o 
   2   2   5      696.21      713.61     39.96 o 
   3   2   5      381.78      368.74     16.35 o 
   4   2   5      201.18      215.02      3.02 o 
   5   2   5        0.04        0.97      0.65 o 
   6   2   5        0.06        0.22      0.32 o 
   7   2   5       64.81       68.72      4.32 o 
   8   2   5      241.87      262.59      9.49 o 
   9   2   5        0.95        0.11      0.54 o 
  -7   3   5      100.36      117.92      3.99 o 
  -6   3   5        0.12        0.76      0.76 o 
  -5   3   5       38.72       45.68      2.60 o 
  -4   3   5       27.59       26.60      3.83 o 
  -3   3   5        4.97        8.58      0.91 o 
  -2   3   5        4.49        3.93      0.36 o 
  -1   3   5      260.46      293.92     12.12 o 
   0   3   5     1552.71     1684.73     29.03 o 
   1   3   5      251.02      288.85      5.03 o 
   2   3   5      716.97      786.40      3.00 o 
   3   3   5      108.61      123.92      2.25 o 
   4   3   5      279.72      303.96      2.28 o 
   5   3   5      656.81      734.38      6.47 o 
   6   3   5       77.70       94.72      2.48 o 
   7   3   5       41.41       43.69      4.21 o 
   8   3   5       78.18      102.17      3.56 o 
   9   3   5      118.41      126.98      4.64 o 
  -7   4   5       20.39        6.90      2.05 o 
  -6   4   5        2.82        2.67      1.02 o 
  -5   4   5       18.41       16.25      2.07 o 
  -4   4   5       78.57       81.31      2.22 o 
  -3   4   5       87.60      101.21      5.02 o 
  -2   4   5      982.86     1015.69     45.10 o 
  -1   4   5      242.22      261.91      9.02 o 
   0   4   5       10.28       15.08      0.61 o 
   1   4   5       15.34       14.20      0.50 o 
   2   4   5      729.92      731.45      6.86 o 
   3   4   5      589.25      576.36     10.15 o 
   4   4   5      222.59      246.76     19.31 o 
   5   4   5      814.77      865.91      4.77 o 
   6   4   5      108.68      118.67      2.59 o 
   7   4   5      189.62      195.92      5.39 o 
   8   4   5       63.96       76.49      3.02 o 
   9   4   5        9.21        6.47      2.05 o 
  10   4   5      124.06      135.61      7.44 o 
  -6   5   5       15.44       12.19      2.70 o 
  -5   5   5      308.26      352.03      7.88 o 
  -4   5   5       15.32       14.69      2.10 o 
  -3   5   5       21.00       18.96      1.35 o 
  -2   5   5        5.20        1.99      0.44 o 
  -1   5   5       25.76       29.03      2.13 o 
   0   5   5      149.18      159.60      3.80 o 
   1   5   5      330.46      359.64      9.65 o 
   2   5   5       94.29       97.21      1.11 o 
   3   5   5      943.75     1023.50     25.86 o 
   4   5   5        6.68        7.22      0.72 o 
   5   5   5      728.58      822.40     14.78 o 
   6   5   5      563.37      553.66     19.42 o 
   7   5   5       25.65       23.95      2.05 o 
   8   5   5       96.08      108.53      3.67 o 
   9   5   5        0.18        1.08      0.65 o 
  10   5   5        0.28        0.11      0.97 o 
  -5   6   5       14.71       11.87      2.16 o 
  -4   6   5        1.68        1.29      0.65 o 
  -3   6   5       25.16       21.18      6.80 o 
  -2   6   5      155.69      127.61     29.68 o 
  -1   6   5       20.18       23.49      0.70 o 
   0   6   5      280.28      298.97      5.14 o 
   1   6   5       28.38       25.12      1.58 o 
   2   6   5       27.51       26.82      1.24 o 
   3   6   5        4.57        5.02      0.57 o 
   4   6   5       28.33       23.91      2.16 o 
   5   6   5      749.98      810.27     23.41 o 
   6   6   5      971.83     1065.28      7.66 o 
   7   6   5       22.39       17.90      1.21 o 
   8   6   5      166.61      179.63      6.90 o 
   9   6   5        0.40        1.29      0.54 o 
  10   6   5       82.05       88.25      5.18 o 
  -4   7   5       13.73       11.44      3.13 o 
  -3   7   5       64.33       72.07      4.64 o 
  -2   7   5      136.98      165.28      5.07 o 
  -1   7   5       25.22       24.18      1.55 o 
   0   7   5        9.21       10.74      1.46 o 
   1   7   5       52.68       60.38      2.31 o 
   2   7   5       85.76       81.11      5.26 o 
   3   7   5      676.44      728.71     35.21 o 
   4   7   5        0.00        0.65      0.32 o 
   5   7   5        8.90        8.02      1.08 o 
   6   7   5       53.89       47.85      2.29 o 
   7   7   5       32.81       27.35      2.21 o 
   8   7   5      163.16      170.98      4.91 o 
   9   7   5       45.28       35.28      4.96 o 
  -3   8   5        0.95        0.22      0.65 o 
  -2   8   5      267.63      308.66      6.69 o 
  -1   8   5        5.15        2.00      0.65 o 
   0   8   5       98.23      118.77      2.80 o 
   1   8   5        8.22        6.22      0.59 o 
   2   8   5       34.45       36.62      1.55 o 
   3   8   5       54.37       49.23      4.59 o 
   4   8   5        1.27        1.23      0.52 o 
   5   8   5       80.11       84.37      1.83 o 
   6   8   5       56.07       61.97      1.79 o 
   7   8   5       15.88       18.88      1.83 o 
   8   8   5       53.32       53.24      2.29 o 
   9   8   5        8.76        3.72      0.65 o 
  -2   9   5       37.60       35.17      4.21 o 
  -1   9   5       12.77        8.95      2.37 o 
   0   9   5       24.84       18.51      2.32 o 
   1   9   5       88.57       95.87      3.99 o 
   2   9   5      110.81      131.09      3.66 o 
   3   9   5        0.67        0.98      0.35 o 
   4   9   5        3.82        1.74      0.63 o 
   5   9   5      153.71      170.74      4.16 o 
   6   9   5       47.46       43.99      2.78 o 
   7   9   5        0.72        1.27      0.72 o 
   8   9   5       51.45       44.93      3.02 o 
   0  10   5        0.04        0.65      0.43 o 
   1  10   5       12.59        7.39      1.62 o 
   2  10   5      155.39      164.05     12.14 o 
   3  10   5      127.95      132.31      4.05 o 
   4  10   5        0.00        0.65      0.53 o 
   5  10   5        1.95        1.65      0.54 o 
   6  10   5        0.09        0.91      0.32 o 
   7  10   5        9.68        6.71      0.95 o 
   3  11   5       33.38       27.74      2.66 o 
   4  11   5      112.38      125.44     13.11 o 
   5  11   5       26.81       21.65      3.51 o 
  -5  -8   6        0.70        0.30      0.34 o 
  -4  -8   6       45.35       46.24      9.60 o 
  -3  -8   6      115.02       57.44     37.65 o 
  -2  -8   6      176.08      206.39     11.11 o 
  -1  -8   6       25.06       14.24      3.67 o 
  -7  -7   6       11.13        4.96      1.19 o 
  -6  -7   6        0.02        0.25      0.34 o 
  -5  -7   6      261.99      303.02      6.41 o 
  -4  -7   6       12.54        6.95      0.87 o 
  -3  -7   6       30.14       25.99      3.14 o 
  -2  -7   6        0.03        1.08      0.49 o 
  -1  -7   6      168.87      170.14      5.72 o 
   0  -7   6       63.87       71.10      4.85 o 
   1  -7   6        9.57        5.83      0.97 o 
  -7  -6   6      132.27      150.13      5.56 o 
  -6  -6   6       13.08        9.00      1.15 o 
  -5  -6   6       51.18       58.40      2.71 o 
  -4  -6   6        0.42        0.11      0.38 o 
  -3  -6   6      130.15      159.18      9.32 o 
  -2  -6   6      394.51      414.15     19.04 o 
  -1  -6   6        0.00        0.24      0.32 o 
   0  -6   6      120.75      130.65      5.39 o 
   1  -6   6        4.22        2.91      0.86 o 
   2  -6   6        0.07        0.76      0.43 o 
   3  -6   6       67.27       52.54      7.23 o 
  -8  -5   6       47.37       46.93      2.91 o 
  -7  -5   6        8.70        5.29      0.88 o 
  -6  -5   6       31.46       33.14      4.53 o 
  -5  -5   6      160.53      178.80      4.42 o 
  -4  -5   6      154.70      146.75      2.14 o 
  -3  -5   6      203.51      210.11      4.15 o 
  -2  -5   6      145.22      155.56      3.82 o 
  -1  -5   6      257.77      267.47     11.90 o 
   0  -5   6       79.66       83.35      4.89 o 
   1  -5   6       20.00       18.45      2.48 o 
   2  -5   6      207.23      214.69      5.61 o 
   3  -5   6       49.42       51.79      5.83 o 
   4  -5   6       61.64       59.34      4.10 o 
  -8  -4   6       16.95       17.48      1.40 o 
  -7  -4   6       10.75        7.46      1.30 o 
  -6  -4   6        1.48        0.71      0.26 o 
  -5  -4   6      238.60      268.05      4.69 o 
  -4  -4   6        6.13        4.49      0.80 o 
  -3  -4   6       56.29       58.59      1.67 o 
  -2  -4   6       46.78       59.56      1.66 o 
  -1  -4   6       27.15       23.11      1.75 o 
   0  -4   6      413.53      434.17     16.08 o 
   1  -4   6       71.21       62.29      2.17 o 
   2  -4   6      148.33      135.47      8.63 o 
   3  -4   6        9.94        8.20      1.51 o 
   4  -4   6       31.72       32.37      2.70 o 
   5  -4   6       85.75       90.73      3.88 o 
  -8  -3   6      120.30      134.10      4.53 o 
  -7  -3   6      375.55      414.93     14.35 o 
  -6  -3   6        7.40        7.16      0.75 o 
  -5  -3   6        4.25        2.76      0.49 o 
  -4  -3   6      151.69      157.93      2.81 o 
  -3  -3   6      106.76      111.26      3.13 o 
  -2  -3   6     1244.30     1272.93     69.05 o 
  -1  -3   6       37.67       40.18      1.56 o 
   0  -3   6      110.68      112.53      2.93 o 
   1  -3   6      178.14      172.44      6.50 o 
   2  -3   6     1161.83      449.69    312.34 o 
   3  -3   6      144.05      136.49      2.59 o 
   4  -3   6       65.13       65.91      1.88 o 
   5  -3   6       52.74       58.91      4.85 o 
   6  -3   6       57.77       59.88      3.99 o 
  -8  -2   6        4.29        0.97      0.86 o 
  -7  -2   6       15.49       14.24      3.67 o 
  -6  -2   6       10.16        8.96      0.82 o 
  -5  -2   6       92.18       81.59      1.60 o 
  -4  -2   6        0.09        0.99      0.30 o 
  -3  -2   6      437.29      449.91     31.29 o 
  -2  -2   6      465.15      505.68     30.10 o 
  -1  -2   6       25.95       29.04      1.53 o 
   0  -2   6       35.59       26.65      1.68 o 
   1  -2   6      102.67       74.55      7.50 o 
   2  -2   6      283.43      286.03     21.15 o 
   3  -2   6       80.04       85.42      1.63 o 
   4  -2   6       11.03       12.77      2.05 o 
   5  -2   6      361.22      422.80      7.53 o 
   6  -2   6       18.00       17.09      3.18 o 
   7  -2   6      106.08      106.16      5.61 o 
  -8  -1   6       16.83       14.24      1.29 o 
  -7  -1   6       11.30        6.37      0.86 o 
  -6  -1   6      359.10      372.75      4.75 o 
  -5  -1   6     1350.48     1336.07    138.09 o 
  -4  -1   6      793.21      821.55      4.76 o 
  -3  -1   6        0.01        0.18      0.29 o 
  -2  -1   6       37.89       34.32      2.16 o 
  -1  -1   6       35.35       38.28      0.97 o 
   0  -1   6     2021.26     2200.99     37.38 o 
   1  -1   6       74.22       61.30      3.67 o 
   2  -1   6      600.89      642.07     25.25 o 
   3  -1   6      487.64      553.78      5.07 o 
   4  -1   6       28.28       29.75      5.50 o 
   5  -1   6      506.28      632.43     14.56 o 
   6  -1   6       18.05       15.51      3.29 o 
   7  -1   6        2.36        1.56      0.38 o 
   8  -1   6      168.49      146.81     34.31 o 
  -8   0   6       37.52       32.69      4.32 o 
  -7   0   6       85.67      109.07      4.53 o 
  -6   0   6       24.72       27.19      2.05 o 
  -5   0   6       73.69       44.55     18.66 o 
  -4   0   6        8.03        9.97      0.78 o 
  -3   0   6      576.04      620.75     21.44 o 
  -2   0   6      377.18      322.25      6.36 o 
  -1   0   6       64.90       64.71      0.68 o 
   0   0   6       21.12       17.70      0.57 o 
   1   0   6      515.49      530.65      3.35 o 
   2   0   6       40.13       23.60      1.56 o 
   3   0   6      108.65      137.67      9.17 o 
   4   0   6        2.94        2.89      0.48 o 
   5   0   6      624.49      706.48     45.42 o 
   6   0   6       33.10       41.86      5.29 o 
   7   0   6        0.13        0.32      0.32 o 
   8   0   6        0.80        0.86      0.54 o 
  -8   1   6        0.32        1.51      0.65 o 
  -7   1   6       23.03       24.60      1.51 o 
  -6   1   6      603.93      662.85     12.62 o 
  -5   1   6      464.51      500.05     11.65 o 
  -4   1   6       48.58       32.31     13.27 o 
  -3   1   6      215.05      189.03      5.44 o 
  -2   1   6      989.14      981.04     18.22 o 
  -1   1   6      461.43      521.60     25.57 o 
   0   1   6      431.68      476.23     12.44 o 
   1   1   6        6.01        9.90      0.66 o 
   2   1   6      656.46      718.40     14.60 o 
   3   1   6      525.21      577.35      3.77 o 
   4   1   6        9.53        8.47      1.23 o 
   5   1   6       18.95       16.02      3.18 o 
   6   1   6      177.79      197.00      5.39 o 
   7   1   6       72.75       72.28      5.61 o 
   8   1   6      161.20      187.18      4.21 o 
   9   1   6       27.43       20.39      5.07 o 
  -7   2   6        0.74        2.05      1.08 o 
  -6   2   6        1.77        2.48      0.86 o 
  -5   2   6       64.08       70.77      4.64 o 
  -4   2   6       60.71       72.46      2.05 o 
  -3   2   6      231.95      231.72     18.01 o 
  -2   2   6       46.13       46.06      3.26 o 
  -1   2   6      145.52      173.29      3.92 o 
   0   2   6      714.35      750.90     11.74 o 
   1   2   6      138.20      112.85      1.76 o 
   2   2   6       55.93       55.10      1.75 o 
   3   2   6        0.32        1.30      0.19 o 
   4   2   6       31.99       30.46      1.48 o 
   5   2   6      937.84      947.02      5.47 o 
   6   2   6       40.31       46.61      3.13 o 
   7   2   6       33.68       30.21      2.81 o 
   8   2   6      136.66      152.12      5.93 o 
   9   2   6       17.65       10.25      2.91 o 
  -7   3   6       25.40       24.60      1.62 o 
  -6   3   6       61.17       65.70      5.07 o 
  -5   3   6        0.90        1.67      0.61 o 
  -4   3   6      388.88      403.57      7.19 o 
  -3   3   6       43.73       46.65      1.47 o 
  -2   3   6      548.02      520.37     28.95 o 
  -1   3   6      160.74      146.17      4.58 o 
   0   3   6       50.56       58.85      2.76 o 
   1   3   6     1445.29     1587.24     31.81 o 
   2   3   6     1383.80     1542.07     42.08 o 
   3   3   6      158.15      177.19      3.14 o 
   4   3   6       19.09       21.28      1.13 o 
   5   3   6      148.85      154.72      1.63 o 
   6   3   6      271.44      302.73      6.69 o 
   7   3   6       12.39       12.41      2.48 o 
   8   3   6        5.47        4.64      1.73 o 
   9   3   6       28.27       31.29      2.05 o 
  -6   4   6       39.27       36.71     11.87 o 
  -5   4   6       16.46       11.92      1.51 o 
  -4   4   6       59.12       60.85      1.58 o 
  -3   4   6      111.72      125.12      4.15 o 
  -2   4   6      350.02      373.63     14.06 o 
  -1   4   6      189.58      193.39      8.80 o 
   0   4   6      168.42      179.52      4.65 o 
   1   4   6      135.25      149.19      1.29 o 
   2   4   6       30.26       30.00      0.90 o 
   3   4   6        3.21        1.58      0.35 o 
   4   4   6        0.32        0.80      0.20 o 
   5   4   6        0.00        0.84      0.56 o 
   6   4   6       36.52       34.39      1.55 o 
   7   4   6       36.07       33.88      4.75 o 
   8   4   6      299.23      342.11     12.30 o 
   9   4   6       11.49        8.95      2.05 o 
  -6   5   6       46.09       29.88      7.34 o 
  -5   5   6        2.45        1.26      0.92 o 
  -4   5   6       81.58       88.04      2.54 o 
  -3   5   6       64.78       66.95      4.80 o 
  -2   5   6      177.96      182.44      7.99 o 
  -1   5   6       41.63       45.57      0.91 o 
   0   5   6      370.63      413.10     10.63 o 
   1   5   6      223.55      225.39      5.12 o 
   2   5   6      769.93      867.26     15.34 o 
   3   5   6      122.64      124.60      1.91 o 
   4   5   6      101.75      102.66      3.01 o 
   5   5   6       87.40       79.20      4.53 o 
   6   5   6        3.97        2.68      0.70 o 
   7   5   6        0.12        1.13      0.47 o 
   8   5   6      163.86      177.15      6.90 o 
   9   5   6        2.58        2.70      0.97 o 
  -5   6   6        3.03        2.27      1.29 o 
  -4   6   6      101.25      130.97      6.80 o 
  -3   6   6        1.14        1.08      0.65 o 
  -2   6   6      457.77      550.27     22.22 o 
  -1   6   6       80.65       90.74      1.73 o 
   0   6   6       14.01       12.64      0.67 o 
   1   6   6      390.30      437.80      7.10 o 
   2   6   6        4.92        4.69      0.49 o 
   3   6   6       24.14       25.17      1.01 o 
   4   6   6      113.86      115.05      2.33 o 
   5   6   6      732.55      797.18     24.87 o 
   6   6   6      355.61      366.57     14.83 o 
   7   6   6        3.42        1.70      0.49 o 
   8   6   6       54.28       52.25      2.55 o 
   9   6   6        5.53        4.32      0.97 o 
  -4   7   6       17.07       17.26      3.88 o 
  -3   7   6        0.42        0.86      0.54 o 
  -2   7   6       86.39       87.39      3.99 o 
  -1   7   6       79.61       87.39      1.65 o 
   0   7   6        4.26        3.78      0.40 o 
   1   7   6       13.57       15.44      1.00 o 
   2   7   6       14.74       16.09      0.74 o 
   3   7   6       69.95       74.36      3.02 o 
   4   7   6      169.24      171.90      2.68 o 
   5   7   6       43.83       45.39      2.55 o 
   6   7   6        0.03        1.16      0.44 o 
   7   7   6       13.13        8.74      1.14 o 
   8   7   6       13.03       11.42      1.83 o 
   9   7   6       12.38       13.46      2.91 o 
  -3   8   6       21.82       13.81      3.13 o 
  -2   8   6       42.74       38.84      6.47 o 
  -1   8   6        9.65        5.50      1.19 o 
   0   8   6       73.40       83.72      4.37 o 
   1   8   6      251.00      292.00      3.07 o 
   2   8   6        0.31        0.60      0.26 o 
   3   8   6       66.99       68.88      1.20 o 
   4   8   6       79.73       74.03      2.92 o 
   5   8   6      471.57      507.27     11.47 o 
   6   8   6        8.22        6.85      1.00 o 
   7   8   6       35.97       32.14      3.78 o 
   8   8   6      442.36      447.44     11.49 o 
   9   8   6       86.49       71.82      4.94 o 
  -2   9   6       78.76       73.25     10.03 o 
  -1   9   6       74.00       86.20      5.93 o 
   0   9   6       12.97        8.60      1.10 o 
   1   9   6       10.88        6.24      0.92 o 
   2   9   6       12.30       10.01      1.02 o 
   3   9   6       85.91       80.57     11.93 o 
   4   9   6       29.95       27.82      1.24 o 
   5   9   6       29.10       30.53      1.78 o 
   6   9   6      134.01      135.64      3.43 o 
   7   9   6       10.58        8.04      1.94 o 
   8   9   6        0.79        1.10      0.76 o 
   0  10   6       10.62        5.72      1.73 o 
   1  10   6        0.31        0.37      0.41 o 
   2  10   6       20.61       19.95      1.37 o 
   3  10   6       22.37       21.14      1.94 o 
   4  10   6       32.22       28.90      1.87 o 
   5  10   6        3.85        1.71      0.34 o 
   6  10   6       62.92       60.85      5.95 o 
   7  10   6        0.16        0.70      0.44 o 
  -5  -7   7       35.78       22.68      5.83 o 
  -4  -7   7       83.49      109.96     11.60 o 
  -3  -7   7       22.41       19.64      2.48 o 
  -2  -7   7        2.15        1.94      0.86 o 
  -1  -7   7       37.05       21.47      4.64 o 
   0  -7   7       19.21       13.05      2.16 o 
  -7  -6   7       68.98       48.98      8.20 o 
  -6  -6   7        0.31        0.15      0.38 o 
  -5  -6   7        0.23        1.35      0.44 o 
  -4  -6   7        5.84        2.59      0.65 o 
  -3  -6   7       10.97       10.14      1.68 o 
  -2  -6   7      145.43      153.15     14.78 o 
  -1  -6   7       13.65       10.68      2.59 o 
   0  -6   7       70.23       69.69      5.39 o 
   1  -6   7       22.52       18.02      1.40 o 
   2  -6   7       65.24       71.20      5.93 o 
  -7  -5   7       10.95        9.06      2.27 o 
  -6  -5   7       12.00       11.99      2.97 o 
  -5  -5   7      179.16      214.44      6.58 o 
  -4  -5   7       89.37      105.76      2.28 o 
  -3  -5   7       12.93       10.39      0.96 o 
  -2  -5   7      303.01      311.53      8.71 o 
  -1  -5   7        5.34        1.12      0.22 o 
   0  -5   7       44.05       38.36      1.19 o 
   1  -5   7       10.05        6.58      1.08 o 
   2  -5   7       19.51       16.29      2.91 o 
   3  -5   7      177.97      178.98      5.83 o 
   4  -5   7       33.57       25.25      3.13 o 
  -8  -4   7       11.59        6.90      1.19 o 
  -7  -4   7      120.51      145.75      4.75 o 
  -6  -4   7       12.24        8.93      2.32 o 
  -5  -4   7      130.48      136.18      7.50 o 
  -4  -4   7      453.63      499.63      7.71 o 
  -3  -4   7        1.09        1.02      0.38 o 
  -2  -4   7      301.01      287.57      9.12 o 
  -1  -4   7        3.69        3.28      0.45 o 
   0  -4   7       16.96       17.97      1.15 o 
   1  -4   7       88.76       81.90      2.86 o 
   2  -4   7       26.33       20.45      2.86 o 
   3  -4   7        6.18        3.24      0.86 o 
   4  -4   7       14.15        8.63      1.40 o 
   5  -4   7       83.95       90.62      5.50 o 
  -8  -3   7       36.95       22.44      5.39 o 
  -7  -3   7      146.19      178.88      3.67 o 
  -6  -3   7      128.10      146.96      3.81 o 
  -5  -3   7        0.09        0.36      0.29 o 
  -4  -3   7       40.20       39.99      2.21 o 
  -3  -3   7       20.80       20.52      0.80 o 
  -2  -3   7       90.72      100.05      3.94 o 
  -1  -3   7       67.81       49.61      1.73 o 
   0  -3   7        1.74        1.23      0.29 o 
   1  -3   7      995.00      510.88    275.01 o 
   2  -3   7       54.44       55.28      2.39 o 
   3  -3   7      116.69      129.48      2.00 o 
   4  -3   7       30.23       30.94      2.01 o 
   5  -3   7       11.94        7.66      1.94 o 
   6  -3   7       83.87       86.52      5.18 o 
  -8  -2   7        8.06        3.45      0.97 o 
  -7  -2   7       35.65       28.48      5.18 o 
  -6  -2   7        5.00        3.02      0.76 o 
  -5  -2   7      476.21      494.76      8.12 o 
  -4  -2   7      546.89      541.57     27.03 o 
  -3  -2   7       14.13       20.23      2.10 o 
  -2  -2   7      317.48      348.95     16.34 o 
  -1  -2   7      267.98      244.65      7.87 o 
   0  -2   7      513.22      496.31     18.61 o 
   1  -2   7      106.21       92.17      2.54 o 
   2  -2   7      534.00      555.96     30.75 o 
   3  -2   7      394.19      464.46      9.87 o 
   4  -2   7       16.42       18.45      2.91 o 
   5  -2   7      180.20      212.25     11.81 o 
   6  -2   7        6.13        4.59      2.32 o 
   7  -2   7        1.55        1.08      0.54 o 
  -8  -1   7        2.89        1.29      0.54 o 
  -7  -1   7      366.97      419.89      6.80 o 
  -6  -1   7        1.19        1.51      0.54 o 
  -5  -1   7        1.73        2.78      1.08 o 
  -4  -1   7      160.77      160.50      3.83 o 
  -3  -1   7       74.61       75.76      5.45 o 
  -2  -1   7      146.92      143.44      4.26 o 
  -1  -1   7        7.72        5.71      0.45 o 
   0  -1   7       33.50       29.79      2.03 o 
   1  -1   7     1637.23     1709.02     10.99 o 
   2  -1   7      116.95      131.47      1.63 o 
   3  -1   7        1.21        2.31      0.38 o 
   4  -1   7       90.52       97.29      2.17 o 
   5  -1   7        0.38        2.35      0.83 o 
   6  -1   7      357.68      402.92     21.79 o 
   7  -1   7        0.09        0.17      0.34 o 
  -8   0   7        5.10        2.70      1.08 o 
  -7   0   7       48.24       54.59      2.16 o 
  -6   0   7       14.78       12.62      2.91 o 
  -5   0   7       83.14       81.67      2.59 o 
  -4   0   7        2.01       10.01      4.48 o 
  -3   0   7      101.91       87.19      5.56 o 
  -2   0   7      832.87      850.24      4.13 o 
  -1   0   7       46.97       50.00      1.46 o 
   0   0   7       20.63       26.04      1.11 o 
   1   0   7       97.35      102.73      3.07 o 
   2   0   7      497.33      589.92      3.58 o 
   3   0   7      210.87      211.94      8.31 o 
   4   0   7        0.45        2.05      0.76 o 
   5   0   7      359.21      380.09     32.31 o 
   6   0   7      159.09      199.78      5.66 o 
   7   0   7      258.85      250.67      3.30 o 
   8   0   7       96.10       73.93      5.02 o 
  -7   1   7       55.21       63.65      3.13 o 
  -6   1   7      323.22      351.71     12.30 o 
  -5   1   7      284.58      305.21      3.99 o 
  -4   1   7      463.38      283.53    133.56 o 
  -3   1   7       28.74       22.76      0.69 o 
  -2   1   7       62.44       56.90      4.05 o 
  -1   1   7       46.86       41.41      0.94 o 
   0   1   7       45.75       51.08      1.09 o 
   1   1   7      251.61      240.20     11.87 o 
   2   1   7      692.00      740.06     24.54 o 
   3   1   7      861.57      953.93      7.01 o 
   4   1   7      591.98      651.54     10.03 o 
   5   1   7      114.36      131.82      6.58 o 
   6   1   7      205.35      160.74     56.53 o 
   7   1   7       13.23        8.63      2.16 o 
   8   1   7      325.75      338.33     10.46 o 
  -7   2   7        5.35        2.70      0.97 o 
  -6   2   7        1.21        0.54      0.76 o 
  -5   2   7      187.19      197.76      3.34 o 
  -4   2   7      327.46      340.16      8.09 o 
  -3   2   7        3.68        2.41      0.22 o 
  -2   2   7       11.50        7.08      1.41 o 
  -1   2   7       89.89       91.40      3.07 o 
   0   2   7        2.45        2.56      0.45 o 
   1   2   7      736.53      791.45     35.40 o 
   2   2   7       94.08       99.45      5.46 o 
   3   2   7        1.22        3.61      0.73 o 
   4   2   7       63.07       51.67      2.19 o 
   5   2   7      275.96      219.75     29.02 o 
   6   2   7      132.30      141.55      4.21 o 
   7   2   7       23.40       20.07      2.81 o 
   8   2   7       16.19       10.90      3.78 o 
   9   2   7        1.77        0.54      0.43 o 
  -7   3   7        5.36        3.99      0.86 o 
  -6   3   7      433.44      546.55      5.72 o 
  -5   3   7       67.63       78.33      3.56 o 
  -4   3   7      132.80      139.55      3.94 o 
  -3   3   7       48.93       50.75      1.66 o 
  -2   3   7       53.77       55.93      2.09 o 
  -1   3   7       26.30       36.22      1.59 o 
   0   3   7      115.82      145.62      2.59 o 
   1   3   7       68.17       77.95      2.63 o 
   2   3   7      171.29      159.00      9.08 o 
   3   3   7      325.34      333.64     12.73 o 
   4   3   7       45.21       44.94      1.82 o 
   5   3   7       25.34       20.21      0.91 o 
   6   3   7      164.67      164.61      6.69 o 
   7   3   7       26.34       27.40      1.83 o 
   8   3   7      388.17      422.59      7.12 o 
   9   3   7       18.06       10.90      4.75 o 
  -6   4   7       72.86       90.30      5.07 o 
  -5   4   7       39.45       40.20      5.56 o 
  -4   4   7      155.99      179.32      8.42 o 
  -3   4   7        1.67        1.06      0.76 o 
  -2   4   7      355.70      393.80     12.20 o 
  -1   4   7      178.42      207.08     12.93 o 
   0   4   7       16.43       19.60      1.04 o 
   1   4   7       10.54       11.95      1.19 o 
   2   4   7       18.42       24.73      1.14 o 
   3   4   7      658.63      683.59      8.91 o 
   4   4   7      529.46      553.31     16.72 o 
   5   4   7       13.88       11.45      0.98 o 
   6   4   7       12.84       10.57      1.83 o 
   7   4   7       48.13       44.22      2.05 o 
   8   4   7      121.84      139.93      3.88 o 
   9   4   7        6.63        5.83      1.19 o 
  -5   5   7        5.36        2.30      0.81 o 
  -4   5   7       41.81       50.59      5.45 o 
  -3   5   7       37.96       47.66      2.86 o 
  -2   5   7      240.42      236.71     17.29 o 
  -1   5   7       49.04       52.30      1.06 o 
   0   5   7       63.97       73.76      2.87 o 
   1   5   7     1091.32     1292.16     32.19 o 
   2   5   7        8.56        6.95      0.45 o 
   3   5   7       23.17       22.15      0.95 o 
   4   5   7      153.46      171.57      2.10 o 
   5   5   7        5.20        5.22      0.52 o 
   6   5   7      527.42      561.87      9.38 o 
   7   5   7        0.01        0.51      0.46 o 
   8   5   7        5.17        3.13      1.02 o 
   9   5   7       96.96      112.09      6.47 o 
  -5   6   7        1.08        1.40      0.54 o 
  -4   6   7       24.60       20.07      3.45 o 
  -3   6   7       67.60       69.38      3.82 o 
  -2   6   7       69.22       78.07      5.12 o 
  -1   6   7      141.07      175.45      7.70 o 
   0   6   7      107.93      116.46      4.59 o 
   1   6   7       23.94       25.99      0.86 o 
   2   6   7        6.19        2.92      0.48 o 
   3   6   7       92.13       91.45      2.18 o 
   4   6   7       15.04       14.41      1.07 o 
   5   6   7      242.67      257.05      5.56 o 
   6   6   7       29.81       25.35      1.14 o 
   7   6   7       68.79       67.41      1.89 o 
   8   6   7       85.09       86.54      7.44 o 
   9   6   7        8.49        5.29      2.27 o 
  -4   7   7       45.17       43.26      7.23 o 
  -3   7   7       50.79       45.42      7.01 o 
  -2   7   7        6.20        6.68      0.57 o 
  -1   7   7       10.73       13.59      1.18 o 
   0   7   7       78.41       87.30      2.85 o 
   1   7   7      152.81      166.98      6.53 o 
   2   7   7      153.46      157.38      2.60 o 
   3   7   7      204.12      211.47      4.43 o 
   4   7   7      654.32      715.93     10.12 o 
   5   7   7       16.65       10.52      0.96 o 
   6   7   7       53.96       56.94      1.51 o 
   7   7   7        8.42        6.26      1.08 o 
   8   7   7      438.37      454.07      5.20 o 
   9   7   7      103.24       93.25      3.84 o 
  -3   8   7       19.50       12.30      2.91 o 
  -2   8   7       45.47       46.93      6.15 o 
  -1   8   7        2.53        2.16      1.08 o 
   0   8   7       49.67       53.14      2.13 o 
   1   8   7        0.36        0.41      0.25 o 
   2   8   7       93.65       97.34      4.62 o 
   3   8   7       33.35       37.16      1.31 o 
   4   8   7      142.20      152.77      2.87 o 
   5   8   7      222.16      238.55      3.78 o 
   6   8   7       62.56       55.95      2.29 o 
   7   8   7        1.89        1.27      0.49 o 
   8   8   7      121.33      115.23      4.50 o 
  -1   9   7        2.35        1.08      0.86 o 
   0   9   7        0.60        1.08      0.65 o 
   1   9   7        0.59        0.66      0.49 o 
   2   9   7       65.39       78.04      2.10 o 
   3   9   7        7.64        5.20      0.84 o 
   4   9   7      152.77      153.56      9.32 o 
   5   9   7       28.63       26.29      3.07 o 
   6   9   7        2.90        3.40      0.49 o 
   7   9   7       10.81        8.07      1.01 o 
   8   9   7        5.63        2.69      0.62 o 
   1  10   7        0.19        0.74      0.41 o 
   2  10   7        0.19        1.14      0.54 o 
   3  10   7        0.02        1.29      0.65 o 
   4  10   7      144.75      167.02      4.42 o 
   5  10   7       91.62       36.69     29.47 o 
   6  10   7        4.03        2.19      0.49 o 
  -5  -6   8        4.14        2.91      0.76 o 
  -4  -6   8        4.81        2.57      0.70 o 
  -3  -6   8        4.60        1.57      0.38 o 
  -2  -6   8      144.17      147.05      5.29 o 
  -1  -6   8      196.86      219.33      7.12 o 
   0  -6   8        0.45        0.86      0.76 o 
   1  -6   8        4.05        3.34      0.76 o 
  -6  -5   8       40.53       31.70      4.46 o 
  -5  -5   8        3.10        2.44      0.49 o 
  -4  -5   8      156.51      186.31      2.55 o 
  -3  -5   8       18.67       17.08      1.88 o 
  -2  -5   8       21.73       16.01      1.67 o 
  -1  -5   8        3.75        2.05      0.32 o 
   0  -5   8       73.41       71.96      2.70 o 
   1  -5   8      146.34      151.36      5.29 o 
   2  -5   8        0.94        0.54      0.32 o 
   3  -5   8        4.94        1.83      0.76 o 
  -7  -4   8      126.59      144.68      8.74 o 
  -6  -4   8       52.83       41.64      7.66 o 
  -5  -4   8       70.53       89.03      4.91 o 
  -4  -4   8       11.15       10.29      1.15 o 
  -3  -4   8      126.96      121.08      2.70 o 
  -2  -4   8      240.00      249.41      4.61 o 
  -1  -4   8       63.84       63.32      4.21 o 
   0  -4   8       98.68       87.59      2.37 o 
   1  -4   8      215.09      220.68      5.49 o 
   2  -4   8      100.28      104.65      4.32 o 
   3  -4   8       99.15      102.38      5.39 o 
   4  -4   8        9.14        8.09      1.40 o 
  -7  -3   8        1.06        1.94      0.86 o 
  -6  -3   8      230.47      272.84      7.01 o 
  -5  -3   8       26.90       30.59      4.32 o 
  -4  -3   8       11.83        9.38      1.46 o 
  -3  -3   8       10.82       10.79      0.65 o 
  -2  -3   8      800.30      805.73     48.39 o 
  -1  -3   8      263.84      274.61      4.77 o 
   0  -3   8      115.37      103.59      2.27 o 
   1  -3   8        0.21        0.98      0.38 o 
   2  -3   8        0.18        0.54      0.38 o 
   3  -3   8      325.10      346.98      8.49 o 
   4  -3   8       46.19       53.40      3.34 o 
   5  -3   8       36.13       39.05      3.99 o 
  -7  -2   8       30.63       33.01      1.94 o 
  -6  -2   8        4.23        3.88      1.08 o 
  -5  -2   8        1.68        1.38      0.70 o 
  -4  -2   8      116.12      121.75      6.96 o 
  -3  -2   8      213.88      208.79     11.76 o 
  -2  -2   8      437.71      393.45     14.62 o 
  -1  -2   8       71.62       63.62      1.60 o 
   0  -2   8        3.81        2.72      1.35 o 
   1  -2   8       16.84       20.25      1.81 o 
   2  -2   8      286.69      286.74      6.53 o 
   3  -2   8       15.26       14.09      0.87 o 
   4  -2   8      135.55      161.40      9.82 o 
   5  -2   8       42.19       46.57      2.21 o 
   6  -2   8      120.16      131.84      7.44 o 
  -7  -1   8       29.26       33.55      1.94 o 
  -6  -1   8      123.43      141.11      5.39 o 
  -5  -1   8       15.18       11.76      1.08 o 
  -4  -1   8       30.88       29.61      1.70 o 
  -3  -1   8       17.46       17.71      1.45 o 
  -2  -1   8      156.59      137.61      8.36 o 
  -1  -1   8        9.66        9.26      1.24 o 
   0  -1   8       54.90       43.06      1.15 o 
   1  -1   8     1807.28     1877.06      7.54 o 
   2  -1   8        0.55        0.76      0.53 o 
   3  -1   8      487.67      594.55      9.76 o 
   4  -1   8       66.71       76.27      3.56 o 
   5  -1   8       52.29       59.72      4.15 o 
   6  -1   8      110.52      111.31     10.14 o 
   7  -1   8        5.10        1.63      0.70 o 
  -7   0   8        7.57        7.44      1.19 o 
  -6   0   8       94.55       95.91      3.99 o 
  -5   0   8        0.92        1.51      0.54 o 
  -4   0   8        4.11        3.06      0.49 o 
  -3   0   8      240.18      234.86     15.37 o 
  -2   0   8       24.32       15.29      0.97 o 
  -1   0   8     1220.96     1160.27     92.08 o 
   0   0   8        3.28        1.27      0.22 o 
   1   0   8       75.97       74.94      3.78 o 
   2   0   8        1.16        0.94      0.65 o 
   3   0   8       37.95       37.17      5.07 o 
   4   0   8       40.26       50.64      3.19 o 
   5   0   8      157.53      181.27      3.65 o 
   6   0   8       25.24       23.11      2.73 o 
   7   0   8      230.62      238.23      5.45 o 
  -7   1   8       83.57       99.26      5.61 o 
  -6   1   8       48.58       59.66      2.27 o 
  -5   1   8       40.01       44.13      1.94 o 
  -4   1   8       68.39       71.42      4.21 o 
  -3   1   8      513.54      488.60     18.93 o 
  -2   1   8       40.75       42.44      1.52 o 
  -1   1   8      139.08      131.18      8.58 o 
   0   1   8       47.13       49.98      4.38 o 
   1   1   8     1896.77     1968.80     76.21 o 
   2   1   8       79.96       89.11      1.53 o 
   3   1   8       27.65       36.60      1.49 o 
   4   1   8       69.67       77.12      1.79 o 
   5   1   8        6.38        4.17      0.65 o 
   6   1   8      166.55      155.66     12.51 o 
   7   1   8       10.69        7.94      1.56 o 
   8   1   8       24.87       20.21      1.43 o 
  -7   2   8        2.02        1.40      0.76 o 
  -6   2   8       75.54       96.23      3.56 o 
  -5   2   8       30.97       29.35      2.16 o 
  -4   2   8       72.77       73.25      1.94 o 
  -3   2   8       44.87       42.42      2.00 o 
  -2   2   8       41.23       40.97      2.45 o 
  -1   2   8      177.44      205.92     10.97 o 
   0   2   8        5.86        6.10      0.54 o 
   1   2   8      630.65      614.80     37.29 o 
   2   2   8       33.35       40.11      1.30 o 
   3   2   8       31.85       29.81      0.99 o 
   4   2   8      216.30      210.24      5.77 o 
   5   2   8       47.54       38.48      2.38 o 
   6   2   8      339.64      371.75     26.70 o 
   7   2   8       18.34       16.57      1.25 o 
   8   2   8       20.72       15.47      1.40 o 
  -6   3   8      314.99      418.71     21.79 o 
  -5   3   8        8.89        8.42      2.27 o 
  -4   3   8        3.25        2.70      0.57 o 
  -3   3   8        0.44        1.05      0.70 o 
  -2   3   8        2.47        3.12      0.76 o 
  -1   3   8      978.97     1079.03     39.02 o 
   0   3   8      347.38      414.27     13.58 o 
   1   3   8        9.27        9.05      0.76 o 
   2   3   8      104.28      107.32      2.66 o 
   3   3   8      165.19      170.07      3.37 o 
   4   3   8      945.89      957.18     17.52 o 
   5   3   8        0.12        0.22      0.20 o 
   6   3   8       18.06       13.14      1.09 o 
   7   3   8      225.36      230.73      6.03 o 
   8   3   8       50.22       53.31      5.12 o 
  -6   4   8        9.41        5.61      1.19 o 
  -5   4   8        0.16        0.22      0.43 o 
  -4   4   8      167.27      205.07      5.72 o 
  -3   4   8        1.29        1.19      0.53 o 
  -2   4   8       21.80       15.58      1.64 o 
  -1   4   8       12.67       14.27      0.61 o 
   0   4   8        5.71        4.77      0.44 o 
   1   4   8      570.63      649.54     21.88 o 
   2   4   8      156.89      167.05      6.48 o 
   3   4   8       26.69       30.87      1.55 o 
   4   4   8      352.91      347.68      4.03 o 
   5   4   8       79.01       73.23      3.25 o 
   6   4   8      104.70       85.63     21.19 o 
   7   4   8       26.81       24.83      1.78 o 
   8   4   8       48.03       48.55      2.81 o 
   9   4   8       92.31       87.93      5.29 o 
  -5   5   8        0.22        0.65      0.46 o 
  -4   5   8        1.42        0.74      0.41 o 
  -3   5   8      100.78      123.14      2.97 o 
  -2   5   8       97.63      106.79      2.15 o 
  -1   5   8      267.71      323.85     17.26 o 
   0   5   8        8.28        9.75      1.01 o 
   1   5   8      423.58      475.60     15.09 o 
   2   5   8      337.53      365.98      4.85 o 
   3   5   8        0.33        0.42      0.28 o 
   4   5   8      188.21      198.73      4.70 o 
   5   5   8       15.15       15.83      1.63 o 
   6   5   8      169.16      170.73      6.32 o 
   7   5   8      120.51      129.56      3.85 o 
   8   5   8       67.87       86.52      3.99 o 
   9   5   8      146.55      156.54      8.63 o 
  -4   6   8       54.87       58.15      5.93 o 
  -3   6   8       62.91       72.41      9.06 o 
  -2   6   8       10.06        8.30      0.78 o 
  -1   6   8       30.99       38.59      0.91 o 
   0   6   8        1.17        1.59      0.37 o 
   1   6   8        3.18        2.42      0.80 o 
   2   6   8        0.98        1.07      0.33 o 
   3   6   8       79.58       77.68      2.19 o 
   4   6   8      277.36      270.61      4.38 o 
   5   6   8       86.82       89.73      1.52 o 
   6   6   8        3.69        3.20      0.47 o 
   7   6   8       29.68       28.28      1.75 o 
   8   6   8       20.07       10.14      4.53 o 
   9   6   8       53.95       47.69      3.67 o 
  -3   7   8        9.95        7.44      1.73 o 
  -2   7   8        0.94        0.74      0.41 o 
  -1   7   8       27.55       31.03      1.97 o 
   0   7   8      395.58      454.33     22.05 o 
   1   7   8      517.97      581.08     24.03 o 
   2   7   8      103.32      106.00      4.11 o 
   3   7   8       46.25       48.15      1.84 o 
   4   7   8        4.54        2.62      0.42 o 
   5   7   8       23.80       22.47      1.18 o 
   6   7   8      120.00      131.78      3.78 o 
   7   7   8        0.67        1.51      0.75 o 
   8   7   8       38.52       30.34      7.98 o 
  -2   8   8        8.33        8.52      1.51 o 
  -1   8   8       29.12       27.83      3.45 o 
   0   8   8       66.91       69.27      5.66 o 
   1   8   8       23.38       21.48      1.49 o 
   2   8   8        2.86        2.49      0.43 o 
   3   8   8       11.81       12.43      0.85 o 
   4   8   8       30.96       27.44      2.04 o 
   5   8   8       10.81       10.70      0.94 o 
   6   8   8       17.88       14.44      2.54 o 
   7   8   8      102.55       91.99      6.72 o 
   8   8   8       21.69       16.22      1.94 o 
  -1   9   8       19.30       12.30      3.78 o 
   0   9   8       49.75       39.05      7.01 o 
   1   9   8       11.15        6.69      0.92 o 
   2   9   8      136.26      136.63     11.51 o 
   3   9   8       18.95       16.09      2.09 o 
   4   9   8      204.43      214.74      8.99 o 
   5   9   8        0.08        0.80      0.45 o 
   6   9   8       12.14        6.60      0.88 o 
   7   9   8       13.54        9.26      1.19 o 
   2  10   8       62.77       59.48      7.71 o 
   3  10   8       14.73       12.79      2.64 o 
   4  10   8      125.87      124.97     18.72 o 
   5  10   8        2.41        1.03      0.42 o 
   6  10   8        1.87        1.23      0.59 o 
  -3  -6   9       40.97       28.59      6.04 o 
  -2  -6   9       31.33       21.47      5.39 o 
  -1  -6   9       75.82       76.17      5.83 o 
  -5  -5   9        0.58        0.97      0.31 o 
  -4  -5   9      153.21      175.98      7.77 o 
  -3  -5   9      146.36      169.17      7.82 o 
  -2  -5   9        6.43        5.22      0.86 o 
  -1  -5   9        6.55        2.70      0.76 o 
   0  -5   9       20.63       22.66      1.94 o 
   1  -5   9      249.96      247.71     13.70 o 
  -6  -4   9        7.06        3.45      0.86 o 
  -5  -4   9        8.49        5.61      1.19 o 
  -4  -4   9        0.86        0.81      0.47 o 
  -3  -4   9       34.91       27.81      2.98 o 
  -2  -4   9       57.75       54.11      2.39 o 
  -1  -4   9      281.30      306.49      7.70 o 
   0  -4   9       22.23       18.56      1.14 o 
   1  -4   9        0.84        0.69      0.49 o 
   2  -4   9        4.41        4.53      1.29 o 
   3  -4   9       23.84       16.72      3.45 o 
  -6  -3   9       57.78       67.00      3.99 o 
  -5  -3   9      107.00      113.57     13.38 o 
  -4  -3   9      201.81      219.10      5.57 o 
  -3  -3   9       42.69       49.39      2.02 o 
  -2  -3   9       69.21       62.32      2.98 o 
  -1  -3   9       71.19       75.85      2.78 o 
   0  -3   9       34.99       30.02      1.78 o 
   1  -3   9      120.42      110.80      3.01 o 
   2  -3   9        5.98        4.43      0.53 o 
   3  -3   9        0.15        0.40      0.30 o 
   4  -3   9      266.59      327.87     16.72 o 
  -7  -2   9        2.13        2.48      0.76 o 
  -6  -2   9       19.07       21.36      1.83 o 
  -5  -2   9        5.19        1.73      0.65 o 
  -4  -2   9       48.54       50.57      2.43 o 
  -3  -2   9      482.84      464.78     22.82 o 
  -2  -2   9       11.65       14.18      1.08 o 
  -1  -2   9       20.26       17.06      1.89 o 
   0  -2   9        0.44        0.76      0.38 o 
   1  -2   9       95.21       92.18      2.00 o 
   2  -2   9       48.01       51.96      1.55 o 
   3  -2   9       36.16       36.75      3.18 o 
   4  -2   9       10.18        5.72      1.19 o 
   5  -2   9       43.09       42.08      5.07 o 
  -7  -1   9       27.97       19.64      4.32 o 
  -6  -1   9      245.38      274.35      9.93 o 
  -5  -1   9      105.92      110.15      4.42 o 
  -4  -1   9        0.73        0.58      0.38 o 
  -3  -1   9      289.02      295.26     19.10 o 
  -2  -1   9      236.65      212.45      7.93 o 
  -1  -1   9      368.66      327.98     38.19 o 
   0  -1   9      309.52      270.68      4.61 o 
   1  -1   9        2.43        3.08      0.46 o 
   2  -1   9      350.50      370.78     12.25 o 
   3  -1   9       10.17       10.60      1.73 o 
   4  -1   9       87.44      108.40      3.61 o 
   5  -1   9       82.13       96.86      5.29 o 
   6  -1   9      154.19      167.67     14.19 o 
  -7   0   9       20.23       15.43      3.34 o 
  -6   0   9       35.61       31.93      4.85 o 
  -5   0   9      121.58      120.40      4.64 o 
  -4   0   9       91.10       92.57      2.91 o 
  -3   0   9      766.04      707.89     52.76 o 
  -2   0   9       13.28       16.09      1.29 o 
  -1   0   9       87.78       81.65      5.34 o 
   0   0   9      340.86      317.73      7.98 o 
   1   0   9       11.57       12.03      1.18 o 
   2   0   9      368.84      388.32     18.66 o 
   3   0   9       38.00       38.23      2.81 o 
   4   0   9      404.57      479.16     21.20 o 
   5   0   9      113.02      132.15      5.07 o 
   6   0   9       48.15       37.55      3.01 o 
   7   0   9        4.62        2.93      1.78 o 
  -6   1   9        9.51        7.34      1.62 o 
  -5   1   9       15.42       15.32      1.40 o 
  -4   1   9       61.32       62.57      2.27 o 
  -3   1   9      197.04      213.19     10.73 o 
  -2   1   9        4.33        3.03      0.60 o 
  -1   1   9        2.30        2.41      0.41 o 
   0   1   9      490.50      452.43     49.74 o 
   1   1   9     1001.47     1085.86     75.16 o 
   2   1   9       26.00       29.99      2.25 o 
   3   1   9       18.21       16.98      1.30 o 
   4   1   9       35.54       39.67      1.71 o 
   5   1   9      261.39      265.11     17.21 o 
   6   1   9       84.62       74.61      4.20 o 
   7   1   9        0.45        0.97      0.86 o 
  -6   2   9        5.54        2.70      0.76 o 
  -5   2   9       82.71       93.00      2.59 o 
  -4   2   9        3.99        1.40      0.76 o 
  -3   2   9       88.96       99.47      2.37 o 
  -2   2   9        4.33        3.29      0.47 o 
  -1   2   9      869.90      873.64     11.44 o 
   0   2   9      271.87      288.57     15.14 o 
   1   2   9       23.48       27.23      1.38 o 
   2   2   9       11.22        8.13      1.26 o 
   3   2   9       28.68       26.10      1.66 o 
   4   2   9      339.46      397.41     21.63 o 
   5   2   9        0.72        0.50      0.67 o 
   6   2   9       64.81       57.08      5.61 o 
   7   2   9      429.36      456.33     27.03 o 
   8   2   9        7.15        3.31      0.87 o 
  -6   3   9       55.33       50.17      3.67 o 
  -5   3   9       64.34       69.59      2.91 o 
  -4   3   9       23.87       25.35      2.81 o 
  -3   3   9      231.83      273.85      6.26 o 
  -2   3   9       28.64       24.49      1.58 o 
  -1   3   9        0.10        0.71      0.26 o 
   0   3   9      273.21      295.13      8.48 o 
   1   3   9      871.80      945.04     45.43 o 
   2   3   9       11.12        9.45      0.74 o 
   3   3   9       53.37       51.24      1.55 o 
   4   3   9       29.26       29.88      1.72 o 
   5   3   9      412.51      389.75     15.91 o 
   6   3   9        2.17        1.29      0.61 o 
   7   3   9       20.36       18.55      1.34 o 
   8   3   9       43.17       32.58      1.86 o 
  -5   4   9        2.51        1.08      0.65 o 
  -4   4   9        0.55        1.11      0.44 o 
  -3   4   9      202.30      234.73      7.93 o 
  -2   4   9       54.04       64.28      1.50 o 
  -1   4   9        3.50        3.84      0.61 o 
   0   4   9       41.57       49.77      2.22 o 
   1   4   9       59.66       66.00      2.56 o 
   2   4   9      142.09      151.79      3.53 o 
   3   4   9        4.43        2.43      0.53 o 
   4   4   9      126.53      105.49      2.83 o 
   5   4   9       59.93       63.62      6.37 o 
   6   4   9      224.03      222.52     13.05 o 
   7   4   9       63.88       63.91      2.21 o 
   8   4   9        2.41        1.72      0.72 o 
  -4   5   9        1.60        1.91      0.59 o 
  -3   5   9        2.97        2.66      0.65 o 
  -2   5   9        4.12        3.32      0.62 o 
  -1   5   9       59.43       68.42      1.19 o 
   0   5   9       73.08       82.54      1.68 o 
   1   5   9      252.09      278.23     16.25 o 
   2   5   9       40.46       38.79      1.59 o 
   3   5   9        0.76        1.04      0.29 o 
   4   5   9       56.83       56.09      3.23 o 
   5   5   9        2.96        1.88      0.51 o 
   6   5   9       13.42        9.64      1.46 o 
   7   5   9      293.04      311.46      6.42 o 
   8   5   9       12.98       13.52      5.07 o 
  -4   6   9        0.26        0.47      0.34 o 
  -3   6   9       13.32       12.78      2.75 o 
  -2   6   9        4.70        2.01      0.52 o 
  -1   6   9       99.11      105.38      2.95 o 
   0   6   9      365.34      484.21     45.93 o 
   1   6   9        4.93        3.70      0.70 o 
   2   6   9        0.03        0.61      0.34 o 
   3   6   9      101.56      109.75      3.06 o 
   4   6   9      260.21      282.81      3.44 o 
   5   6   9      265.56      274.47     16.96 o 
   6   6   9        0.87        1.15      0.44 o 
   7   6   9       26.61       20.77      3.08 o 
   8   6   9        0.01        0.49      0.69 o 
  -3   7   9       63.76       61.60      5.39 o 
  -2   7   9       36.11       36.60      3.21 o 
  -1   7   9       21.79       19.77      4.10 o 
   0   7   9        1.16        1.29      0.38 o 
   1   7   9        4.39        1.95      0.46 o 
   2   7   9       26.52       27.33      1.82 o 
   3   7   9       29.36       29.72      1.23 o 
   4   7   9        0.00        1.08      0.42 o 
   5   7   9       37.14       29.95      1.36 o 
   6   7   9        0.29        0.90      0.36 o 
   7   7   9       50.27       55.53      4.42 o 
   8   7   9       13.27        9.53      1.73 o 
  -1   8   9        6.86        4.21      1.40 o 
   0   8   9       51.62       49.36      2.88 o 
   1   8   9       12.89       11.43      1.25 o 
   2   8   9      135.23      142.93      5.73 o 
   3   8   9        0.47        0.80      0.41 o 
   4   8   9       42.13       43.53      1.59 o 
   5   8   9        0.70        1.02      0.39 o 
   6   8   9        0.84        0.89      0.65 o 
   7   8   9      201.76      183.05      7.34 o 
   0   9   9      124.76      134.86      7.66 o 
   1   9   9       80.58       71.74      4.75 o 
   2   9   9       99.11       96.40     10.41 o 
   3   9   9       18.04       14.06      1.08 o 
   4   9   9        0.10        0.50      0.41 o 
   5   9   9      233.01      233.63      7.49 o 
   6   9   9       16.18        9.79      1.11 o 
   3  10   9       11.12        8.27      1.94 o 
   4  10   9       87.72       78.33      4.75 o 
  -3  -5  10      126.48      136.71     16.13 o 
  -2  -5  10        3.88        1.94      0.86 o 
  -1  -5  10        5.83        1.29      0.43 o 
  -4  -4  10        2.55        1.63      0.65 o 
  -3  -4  10        0.02        1.61      0.97 o 
  -2  -4  10        8.98        4.90      0.49 o 
  -1  -4  10       83.91       79.77      3.00 o 
   0  -4  10       27.07       17.32      2.32 o 
   1  -4  10       35.30       31.39      5.83 o 
   2  -4  10       34.52       32.58      3.56 o 
  -5  -3  10        7.09        3.45      0.97 o 
  -4  -3  10        1.50        1.56      0.46 o 
  -3  -3  10      115.27      127.53      2.32 o 
  -2  -3  10        0.02        0.97      0.86 o 
  -1  -3  10        3.09        1.62      0.38 o 
   0  -3  10      186.70      197.69      2.92 o 
   1  -3  10       52.19       55.81      2.59 o 
   2  -3  10      126.13      130.70      9.17 o 
   3  -3  10       22.04       15.54      1.62 o 
  -6  -2  10       94.13      100.44      5.50 o 
  -5  -2  10      133.04      142.73      4.64 o 
  -4  -2  10        6.97        6.68      0.86 o 
  -3  -2  10      352.19      357.90     13.70 o 
  -2  -2  10       15.29       12.29      1.49 o 
  -1  -2  10       73.14       76.30      3.56 o 
   0  -2  10        0.34        1.66      0.59 o 
   1  -2  10       29.81       30.30      3.07 o 
   2  -2  10      439.06      474.56      4.48 o 
   3  -2  10       62.96       65.55      2.19 o 
   4  -2  10        4.80        2.88      0.57 o 
  -6  -1  10       15.39       14.78      1.51 o 
  -5  -1  10      126.18      136.26      4.75 o 
  -4  -1  10        0.19        0.38      0.30 o 
  -3  -1  10        5.04        5.86      0.67 o 
  -2  -1  10        3.22        3.04      0.44 o 
  -1  -1  10       89.89       73.75      2.75 o 
   0  -1  10      449.94      432.44     10.57 o 
   1  -1  10        0.05        0.58      0.48 o 
   2  -1  10        6.97        8.07      0.67 o 
   3  -1  10       17.62       19.04      2.10 o 
   4  -1  10      260.52      342.60     21.09 o 
   5  -1  10       18.13       11.78      2.21 o 
  -6   0  10       36.86       38.95      2.59 o 
  -5   0  10        1.25        1.19      0.65 o 
  -4   0  10        3.57        1.51      0.76 o 
  -3   0  10      386.94      362.71     23.25 o 
  -2   0  10        0.09        0.45      0.36 o 
  -1   0  10        3.92        2.99      0.44 o 
   0   0  10        1.89        1.41      0.38 o 
   1   0  10        3.09        2.93      0.52 o 
   2   0  10      100.28      108.86      1.78 o 
   3   0  10       22.54       20.99      3.24 o 
   4   0  10      114.07      131.94      5.29 o 
   5   0  10      228.50      279.22      6.24 o 
   6   0  10       28.00       27.14      4.37 o 
  -6   1  10      103.24      131.84      7.01 o 
  -5   1  10       80.80       90.30      3.45 o 
  -4   1  10        1.06        2.59      1.19 o 
  -3   1  10      210.32      195.28     18.39 o 
  -2   1  10        1.18        1.65      0.34 o 
  -1   1  10      394.36      395.76      6.31 o 
   0   1  10       90.22       80.32      1.75 o 
   1   1  10        0.18        0.32      0.86 o 
   2   1  10      998.44     1090.61      5.98 o 
   3   1  10      234.92      244.45      2.96 o 
   4   1  10      164.50      174.11     12.08 o 
   5   1  10        3.72        4.13      0.86 o 
   6   1  10       66.73       66.79      7.66 o 
  -5   2  10       58.35       59.34      2.59 o 
  -4   2  10       41.94       43.26      1.94 o 
  -3   2  10      221.49      221.27      5.93 o 
  -2   2  10      156.89      132.59     10.68 o 
  -1   2  10       65.94       52.12      2.32 o 
   0   2  10       10.02       14.94      1.73 o 
   1   2  10      331.87      336.40     17.37 o 
   2   2  10       28.72       31.15      2.62 o 
   3   2  10       69.61       76.32      4.42 o 
   4   2  10       21.52       20.98      1.39 o 
   5   2  10       59.47       54.06      2.95 o 
   6   2  10       53.65       54.89      2.02 o 
   7   2  10       11.75       10.18      1.40 o 
  -5   3  10        2.14        1.51      0.97 o 
  -4   3  10       12.05        9.06      0.97 o 
  -3   3  10       60.13       67.32      5.50 o 
  -2   3  10        0.56        0.32      0.18 o 
  -1   3  10        0.33        0.58      0.18 o 
   0   3  10     1032.31     1147.05     36.67 o 
   1   3  10      112.48      114.17      6.27 o 
   2   3  10      302.57      317.59      8.30 o 
   3   3  10        0.38        0.65      0.97 o 
   4   3  10       71.51       78.15      2.21 o 
   5   3  10      202.42      186.58      6.58 o 
   6   3  10       65.59       53.20      2.81 o 
   7   3  10       89.43       87.31      4.21 o 
  -4   4  10       28.40       30.75      1.83 o 
  -3   4  10        9.14        6.64      1.67 o 
  -2   4  10      177.26      192.04      5.24 o 
  -1   4  10       33.18       35.12      1.17 o 
   0   4  10        2.24        2.13      0.35 o 
   1   4  10        0.55        1.39      0.36 o 
   2   4  10       21.55       21.83      1.13 o 
   3   4  10      105.22      108.84      2.26 o 
   4   4  10        0.53        0.85      0.49 o 
   5   4  10       30.66       24.51      3.18 o 
   6   4  10       87.84       81.80      4.42 o 
   7   4  10      231.58      219.44     10.68 o 
  -4   5  10       24.82       21.05      2.26 o 
  -3   5  10       16.31       13.02      2.21 o 
  -2   5  10       60.10       68.29      1.63 o 
  -1   5  10       10.25       10.19      2.86 o 
   0   5  10      512.10      592.66     26.51 o 
   1   5  10        2.46        2.01      0.33 o 
   2   5  10       86.26       89.98      1.70 o 
   3   5  10      310.64      327.70      3.40 o 
   4   5  10       31.00       33.47      3.46 o 
   5   5  10      326.82      306.58     15.00 o 
   6   5  10       10.88        8.96      1.10 o 
   7   5  10       36.74       38.55      2.27 o 
  -3   6  10       14.92        9.92      0.90 o 
  -2   6  10       51.86       61.34      3.52 o 
  -1   6  10       12.99        8.77      1.22 o 
   0   6  10        4.73        2.66      0.47 o 
   1   6  10        0.80        1.41      0.61 o 
   2   6  10      106.46      118.06      6.72 o 
   3   6  10        0.17        0.90      0.41 o 
   4   6  10       85.98       80.10      2.83 o 
   5   6  10       65.41       69.39      4.21 o 
   6   6  10        3.67        1.83      0.61 o 
   7   6  10       73.23       73.65      4.10 o 
  -2   7  10       56.24       59.29      5.66 o 
  -1   7  10        0.05        0.56      0.34 o 
   0   7  10        0.02        1.61      0.65 o 
   1   7  10        0.60        0.75      0.49 o 
   2   7  10      126.90      133.97      4.80 o 
   3   7  10      340.07      366.42     11.00 o 
   4   7  10       14.77       11.69      0.93 o 
   5   7  10        2.92        1.42      0.42 o 
   6   7  10        0.16        0.76      0.38 o 
   7   7  10      337.41      336.07     12.62 o 
  -1   8  10        4.48        3.99      1.08 o 
   0   8  10       30.97       26.12      2.66 o 
   1   8  10        0.71        0.95      0.32 o 
   2   8  10       52.23       57.06      6.10 o 
   3   8  10      134.26      142.10      5.83 o 
   4   8  10       59.98       57.78      2.71 o 
   5   8  10      124.07      123.08      4.05 o 
   6   8  10        3.14        1.70      1.08 o 
   1   9  10       19.44       16.18      1.40 o 
   2   9  10        9.46        5.41      0.53 o 
   3   9  10       66.26       62.34      2.46 o 
   4   9  10       24.87       20.28      1.48 o 
   5   9  10        8.22        4.35      0.70 o 
  -4  -3  11        4.08        2.70      0.65 o 
  -3  -3  11      224.91      244.80      8.70 o 
  -2  -3  11      141.13      140.66      5.40 o 
  -1  -3  11        0.82        1.27      0.37 o 
   0  -3  11       57.28       55.17      2.53 o 
   1  -3  11        0.12        0.89      0.26 o 
   2  -3  11      160.33      169.70      9.39 o 
  -4  -2  11        0.27        0.43      0.54 o 
  -3  -2  11        4.96        2.84      0.44 o 
  -2  -2  11      100.50       94.22      3.94 o 
  -1  -2  11       59.68       52.50      2.51 o 
   0  -2  11       49.45       37.22      1.26 o 
   1  -2  11       54.31       56.85      1.83 o 
   2  -2  11        2.06        1.51      0.34 o 
   3  -2  11       60.18       55.44      3.59 o 
  -5  -1  11       74.02       70.88      6.58 o 
  -4  -1  11       22.46       15.10      3.56 o 
  -3  -1  11        9.07        7.76      1.16 o 
  -2  -1  11       64.10       58.97      4.75 o 
  -1  -1  11        3.64        2.26      0.44 o 
   0  -1  11      440.88      447.44     14.51 o 
   1  -1  11        7.62        5.35      0.82 o 
   2  -1  11       71.53       75.33      3.12 o 
   3  -1  11       32.04       34.42      6.69 o 
   4  -1  11       85.35      101.93     12.46 o 
  -5   0  11        1.00        1.19      0.65 o 
  -4   0  11      171.04      176.07      5.61 o 
  -3   0  11       54.24       41.82      4.75 o 
  -2   0  11      206.79      183.83      7.66 o 
  -1   0  11       11.11       10.87      1.46 o 
   0   0  11      103.05       94.04      3.83 o 
   1   0  11        7.55        7.04      1.13 o 
   2   0  11      217.52      229.34     10.03 o 
   3   0  11      114.18      134.97      2.63 o 
   4   0  11      178.09      212.54      5.34 o 
   5   0  11       43.73       54.06      2.50 o 
  -5   1  11       41.45       45.85      2.91 o 
  -4   1  11       34.33       33.55      2.05 o 
  -3   1  11       59.28       52.65      3.78 o 
  -2   1  11       71.29       63.71      4.26 o 
  -1   1  11       12.65       12.68      1.67 o 
   0   1  11      248.53      235.35     10.36 o 
   1   1  11        5.71        5.94      0.72 o 
   2   1  11       43.03       39.70      2.70 o 
   3   1  11      124.46      147.41      4.31 o 
   4   1  11       17.00       22.44      3.67 o 
   5   1  11       11.75       12.00      1.56 o 
   6   1  11       35.18       21.90      6.58 o 
  -4   2  11      134.60      147.59      7.77 o 
  -3   2  11       35.93       27.30      6.15 o 
  -2   2  11       26.06       21.09      3.88 o 
  -1   2  11       39.78       32.37      1.73 o 
   0   2  11      221.92      214.55      3.89 o 
   1   2  11      123.60      121.03     15.05 o 
   2   2  11        0.02        0.30      0.46 o 
   3   2  11       34.08       25.38      3.58 o 
   4   2  11       30.38       23.48      1.41 o 
   5   2  11      481.57      506.07     30.86 o 
   6   2  11        3.27        3.13      1.19 o 
  -4   3  11       32.31       37.65      2.81 o 
  -3   3  11       71.09       77.25      3.24 o 
  -2   3  11      193.95      199.37      7.23 o 
  -1   3  11       73.43       60.45      3.13 o 
   0   3  11      194.56      207.46     18.82 o 
   1   3  11      160.33      162.21     14.46 o 
   2   3  11       58.22       56.40      1.99 o 
   3   3  11      334.61      334.75     11.22 o 
   4   3  11      151.10      145.24      5.29 o 
   5   3  11       52.29       42.65      2.97 o 
   6   3  11      138.51      139.71      9.22 o 
  -4   4  11       26.12       19.96      4.32 o 
  -3   4  11       13.24       10.36      1.73 o 
  -2   4  11       39.05       44.55      3.72 o 
  -1   4  11       88.00       90.97      2.36 o 
   0   4  11       69.97       77.08      3.88 o 
   1   4  11      543.97      566.74     23.58 o 
   2   4  11       70.88       73.15      7.07 o 
   3   4  11       70.66       67.82      3.05 o 
   4   4  11        1.51        1.61      0.49 o 
   5   4  11      115.76      117.22     10.73 o 
   6   4  11        8.34        5.18      0.86 o 
   7   4  11       55.73       58.91      6.04 o 
  -3   5  11        2.39        1.26      0.49 o 
  -2   5  11       40.63       43.33      5.66 o 
  -1   5  11       39.77       39.55      3.99 o 
   0   5  11      766.43      799.43     62.47 o 
   1   5  11        3.54        2.68      0.63 o 
   2   5  11       99.98      104.14      2.47 o 
   3   5  11        6.15        5.39      0.86 o 
   4   5  11       60.04       51.70      2.52 o 
   5   5  11      183.49      163.56      8.63 o 
   6   5  11        0.21        1.56      0.69 o 
   7   5  11        0.08        1.75      0.80 o 
  -2   6  11       24.95       23.58      2.41 o 
  -1   6  11       39.08       34.97      2.24 o 
   0   6  11       12.84        9.64      1.86 o 
   1   6  11        3.91        3.07      0.55 o 
   2   6  11        7.40        7.12      1.40 o 
   3   6  11       79.13       79.86      2.09 o 
   4   6  11       11.20        8.20      1.24 o 
   5   6  11       17.48       11.51      1.67 o 
   6   6  11       54.39       49.05      2.75 o 
  -1   7  11       85.32       82.36      4.85 o 
   0   7  11      350.24      371.94     22.17 o 
   1   7  11        6.17        3.52      0.51 o 
   2   7  11        8.91        7.59      1.36 o 
   3   7  11        5.24        4.44      0.57 o 
   4   7  11        0.63        0.78      0.56 o 
   5   7  11      160.04      162.05      6.14 o 
   6   7  11       25.31       18.71      1.45 o 
   1   8  11       77.13       74.14      9.71 o 
   2   8  11       14.60        9.50      1.22 o 
   3   8  11       17.61       12.60      1.98 o 
   4   8  11        2.00        1.40      0.41 o 
   5   8  11       21.74       17.90      5.02 o 
  -2  -2  12        4.19        2.81      0.65 o 
  -1  -2  12       15.23        8.09      0.86 o 
   0  -2  12       45.21       32.61      2.60 o 
   1  -2  12       58.76       57.21      3.02 o 
  -3  -1  12       47.35       49.41      3.13 o 
  -2  -1  12       26.90       19.28      2.59 o 
  -1  -1  12       32.22       32.23      2.32 o 
   0  -1  12       19.61       24.73      4.32 o 
   1  -1  12      106.53      105.50      4.03 o 
   2  -1  12       39.12       34.97      4.15 o 
  -3   0  12       27.44       22.87      1.83 o 
  -2   0  12      233.01      225.31      9.76 o 
  -1   0  12       74.51       68.21      1.87 o 
   0   0  12        7.69        5.46      0.72 o 
   1   0  12        0.76        0.91      0.36 o 
   2   0  12        0.09        0.54      0.76 o 
   3   0  12      300.23      347.34     20.55 o 
   4   0  12        7.58        5.18      1.51 o 
  -4   1  12       46.27       47.15      3.02 o 
  -3   1  12        3.61        1.19      0.76 o 
  -2   1  12        2.74        1.33      0.59 o 
  -1   1  12       47.90       43.76      1.24 o 
   0   1  12      119.41      114.04      2.00 o 
   1   1  12       64.83       64.71      3.56 o 
   2   1  12        0.69        0.18      0.44 o 
   3   1  12      147.26      163.20      8.31 o 
   4   1  12        0.14        1.29      0.65 o 
  -3   2  12       16.67       11.98      3.02 o 
  -2   2  12      215.52      228.18      7.12 o 
  -1   2  12       13.78       10.65      1.29 o 
   0   2  12        3.46        3.63      0.62 o 
   1   2  12      176.66      175.41      2.69 o 
   2   2  12       81.08       84.83      1.94 o 
   3   2  12      114.00      123.36      6.26 o 
   4   2  12      157.13      156.79     12.35 o 
   5   2  12       40.97       40.45      8.63 o 
  -3   3  12       43.58       40.89      2.91 o 
  -2   3  12       43.52       49.30      2.37 o 
  -1   3  12       33.36       24.27      3.88 o 
   0   3  12       63.28       59.45      4.21 o 
   1   3  12       23.36       24.20      1.67 o 
   2   3  12        9.29        6.61      1.09 o 
   3   3  12      156.54      164.94      5.23 o 
   4   3  12      147.76      131.41      9.66 o 
   5   3  12       16.34       14.66      3.13 o 
  -2   4  12        0.00        0.54      0.97 o 
  -1   4  12        0.09        0.61      1.08 o 
   0   4  12        6.13        3.37      0.63 o 
   1   4  12       16.23       14.74      1.04 o 
   2   4  12       54.37       45.46      3.88 o 
   3   4  12       79.07       76.08      5.99 o 
   4   4  12       69.95       62.18      3.02 o 
   5   4  12      115.58      111.53      5.61 o 
  -2   5  12       58.70       54.68      3.13 o 
  -1   5  12       66.54       55.57      2.73 o 
   0   5  12       13.51        8.74      1.63 o 
   1   5  12      162.91      176.70     15.05 o 
   2   5  12        4.75        2.12      0.70 o 
   3   5  12      166.08      164.46      3.93 o 
   4   5  12        0.08        0.67      0.54 o 
   5   5  12        7.12        3.31      0.61 o 
  -1   6  12       57.63       53.06      3.00 o 
   0   6  12       13.86        8.50      0.88 o 
   1   6  12       58.08       56.34      6.05 o 
   2   6  12       11.29        9.75      1.56 o 
   3   6  12        0.06        0.49      0.61 o 
   4   6  12        7.81        4.15      0.76 o 
   5   6  12        2.70        1.29      0.46 o 
   1   7  12       13.85       10.38      1.70 o 
   2   7  12        5.75        2.28      0.45 o 
   3   7  12       46.67       38.76      2.41 o 
   4   7  12      220.62      212.36      7.81 o 
  -1   0  13       17.08       12.76      2.10 o 
   0   0  13        8.07        6.31      1.46 o 
   1   0  13      109.97      102.29      4.03 o 
  -2   1  13       79.12       81.56      4.64 o 
  -1   1  13       52.54       51.76      2.37 o 
   0   1  13       38.81       43.17      3.99 o 
   1   1  13      320.10      322.77     25.62 o 
   2   1  13       11.03        9.25      1.30 o 
  -2   2  13        0.51        0.76      0.76 o 
  -1   2  13        4.32        2.35      0.34 o 
   0   2  13        8.56        6.21      0.76 o 
   1   2  13        0.59        1.66      0.72 o 
   2   2  13      168.45      168.35      6.22 o 
   3   2  13      233.34      240.69     12.30 o 
  -1   3  13      177.65      177.15      9.17 o 
   0   3  13        2.69        2.10      0.53 o 
   1   3  13       24.90       20.17      1.29 o 
   2   3  13        3.00        2.40      0.57 o 
   3   3  13      104.41      107.94      7.34 o 
   4   3  13        1.85        1.29      0.97 o 
  -1   4  13        7.89        4.32      0.76 o 
   0   4  13        6.68        3.24      0.65 o 
   1   4  13      163.26      160.46     24.76 o 
   2   4  13       82.20       77.56      3.69 o 
   3   4  13       67.32       62.35      4.53 o 
   4   4  13      223.82      207.98      7.70 o 
   0   5  13       11.62        7.66      0.97 o 
   1   5  13        1.99        0.88      0.38 o 
   2   5  13      158.80      159.28     10.52 o 
   3   5  13        0.16        1.19      0.41 o 
   4   5  13        2.60        1.35      0.61 o 
   2   6  13        1.98        1.55      1.02 o 
                                                 
